# Supplementary material for: Comparative Proteome Analysis of Wheat Flag Leaves and Developing Grains Under Water Deficit
Source: Front Plant Sci. 2018 Apr 10;9:425. doi: 10.3389/fpls.2018.00425 (PMC5902686; doi:10.3389/fpls.2018.00425)
Supplement: Supplementary file 2 [file Table_1.xlsx]

## Sheet: Table S1
Table S1. Details of 2D-DIGE experiments for differentially accumulated protein (DAP) identification.
Leaf
gel	Cy2	Cy3	Cy5
gel 1	CK-10DPA+CK-15DPA+CK-20DPA+CK-25DPA+CK-30DPA+T-10DPA+T-15DPA+T-20DPA+T-25DPA+T-30DPA	CK-10DPA-1	T-10DPA-1
gel 2		CK-15DPA-1	T-15DPA-1
gel 3		CK-20DPA-1	T-20DPA-1
gel 4		CK-25DPA-1	T-25DPA-1
gel 5		CK-30DPA-1	T-30DPA-1
gel 6		CK-10DPA-2	T-10DPA-2
gel 7		CK-15DPA-2	T-15DPA-2
gel 8		CK-20DPA-2	T-20DPA-2
gel 9		CK-25DPA-2	T-25DPA-2
gel 10		CK-30DPA-2	T-30DPA-2
gel 11		T-10DPA-3	CK-10DPA-3
gel 12		T-15DPA-3	CK-15DPA-3
gel 13		T-20DPA-3	CK-20DPA-3
gel 14		T-25DPA-3	CK-25DPA-3
gel 15		T-30DPA-3	CK-30DPA-3
Grain
gel 16	CK-10DPA+CK-15DPA+CK-20DPA+CK-25DPA+CK-30DPA+T-10DPA+T-15DPA+T-20DPA+T-25DPA+T-30DPA	CK-10DPA-1	T-10DPA-1
gel 17		CK-15DPA-1	T-15DPA-1
gel 18		CK-20DPA-1	T-20DPA-1
gel 19		CK-25DPA-1	T-25DPA-1
gel 20		CK-30DPA-1	T-30DPA-1
gel 21		CK-10DPA-2	T-10DPA-2
gel 22		CK-15DPA-2	T-15DPA-2
gel 23		CK-20DPA-2	T-20DPA-2
gel 24		CK-25DPA-2	T-25DPA-2
gel 25		CK-30DPA-2	T-30DPA-2
gel 26		T-10DPA-3	CK-10DPA-3
gel 27		T-15DPA-3	CK-15DPA-3
gel 28		T-20DPA-3	CK-20DPA-3
gel 29		T-25DPA-3	CK-25DPA-3
gel 30		T-30DPA-3	CK-30DPA-3
1: the first biological replicate; 2: the second biological replicate, 3: the third biological replicate. Three biological replicates were used for each sample.

## Sheet: Table S2A
Table S2A. DAPs from flag leaf samples identified by MALDI-TOF/TOF-MS
Spot No.	Protein Name	Accession No.	Protein PI/MW	Protein Score	Peptide Count	Average %Vol. Ratio 10:15:20:25:30(DPA)	P-value	Subcellular Localizatin
L1	ATP synthase CF1 alpha subunit	gi|667753745	6.11/55.3	715	38	1:0.6:0.3:0.2:0.2	0.017	Chloroplast
L2	ribulose-1,5-bisphosphate carboxylase/oxygenase small subunit	gi|11990897	8.80/19.45	325	19	1:0.7:1.5:1:0.9	0.023	Chloroplast
L3	ribulose bisphosphate carboxylase/oxygenase activase A, partial	gi|723047999	5.35/42	421	17	1:0.9:1.8:3.1:2.1	0.039	Chloroplast
L4	Peptidyl-prolyl cis-trans isomerase CYP38	gi|474219338	4.82/45.87	371	21	1:0.5:0.7:0.7:0.7	0.015	Chloroplast
L5	ATP synthase CF1 alpha subunit	gi|667754409	6.11/55.26	784	36	1:1.1:1.9:1:1	0.023	Chloroplast
L6	5-methyltetrahydropteroyltriglutamate--homocysteine methyltransferase	gi|473993302	5.74/88.5	1040	35	1:0.7:0.4:0.9:0.9	0.021	Cytoplasm
L7	Putative aconitate hydratase	gi|473765331	5.66/93.86	614	31	1:0.3:0.6:2.2:1.1	0.022	Cytoplasm
L8	triticain alpha	gi|111073715	5.01/50.38	262	9	1:0.8:1.7:1.4:1.1	0.017	Mitochondrion
L9	Fructose-bisphosphate aldolase, cytoplasmic isozyme 1	gi|473936969	8.55/69.36	606	24	1:0.7:1.2:0.2:0.3	0.019	Cytoplasm
L10	Oxygen-evolving enhancer protein 1	gi|474352688	5.75/34.4	326	18	1:0.7:1.2:0.4:0.4	0.028	Chloroplast
L11	Glycine dehydrogenase	gi|473793124	6.01/85.8	590	26	1:1.3:2:0.9:0.5	0.018	Mitochondrion
L12	hypothetical protein TRIUR3_30515	gi|474262920	6.56/39.1	414	17	1:4.1:1.5:2.7:4	0.033	Cytoplasm
L13	Isocitrate dehydrogenase [NAD] catalytic subunit 5	gi|473888752	6.57/39.58	105	14	1:1.6:2.2:1.5:1.5	0.014	Mitochondrion
L14	ribulose-1,5-bisphosphate carboxylase/oxygenase large subunit	gi|667754420	6.04/52.7	415	20	1:0.4:0.7:0.7:0.7	0.026	Chloroplast
L15	rust resistance protein Lr10	gi|305691147	5.71/10.38	53	13	1:0.72:0.51:0.46:0.85	0.034	Cell-Membrane
L16	phosphoribulokinase	gi|21839	5.84/45	380	21	1:1.2:3.6:3.1:0.7	0.035	Chloroplast
L17	chloroplast fructose-1,6-biphosphate aldolase	gi|820943672	5.94/42	490	17	1:1.4:4.5:5.3:4.3	0.035	Cytoplasm
L18	ribulose-1,5-bisphosphate carboxylase/oxygenase large subunit	gi|667754420	6.04/52.7	450	27	1:0.6:2.1:1.9:1.9	0.019	Chloroplast
L19	ribulose bisphosphate carboxylase/oxygenase activase A, partial	gi|723047999	5.35/42	414	17	1:2.6:0.5:3.5:1	0.015	Chloroplast
L20	rust resistance protein Lr10	gi|305691147	5.71/10.38	53	13	1:0.72:0.51:0.46:0.85	0.034	Cell-Membrane
L21	Glyceraldehyde-3-phosphate dehydrogenase B	gi|473912215	6.03/46.9	442	14	1:1.5:10.4:6.2:14.1	0.029	Chloroplast
L22	ATP synthase subunit	gi|285014508	8.18/39.7	255	20	1:1.7:2.4:1.9:1.3	0.043	Chloroplast
L23	Chlorophyll a-b binding protein 8	gi|474121685	8.69/29.3	111	5	1:0.8:1.1:1.8:1.5	0.041	Chloroplast
L24	Isopentenyl-diphosphate Delta-isomerase II	gi|473943783	5.4/22.1	359	11	1:1.2:1.6:0.7:0.6	0.031	Chloroplast
L25	ribulose-1,5-bisphosphate carboxylase/oxygenase small subunit	gi|11990897	8.8/19.4	388	20	1:0.6:0.6:0.4:0.5	0.027	Chloroplast
L26	9-cis epoxycarotenoid dioxygenase	gi|765529848	6.11/67.5	376	21	1:1.7:1.5:2:1.3	0.021	Chloroplast
L27	enolase	gi|461744058	5.49/48.1	630	33	1:1.1:1.1:1.3:0.4	0.018	Cytoplasm
L28	Putative aconitate hydratase, cytoplasmic	gi|473765331	5.66/93.9	481	33	1:1.4:0.3:0.8:0.9	0.038	Cytoplasm
L29	hypothetical protein TRIUR3_22780	gi|473758990	8.75/33.1	306	14	1:0.9:1:0.5:0.6	0.039	Chloroplast
L30	ER molecular chaperone	gi|511779051	5.11/73.1	348	22	1:0.6:0.6:0.3:0.3	0.027	Endoplasmic-Reticulum
L31	ATP synthase subunit beta, chloroplastic	gi|474022890	5.21/36.1	370	22	1:1.7:5.7:3:4.5	0.037	Chloroplast
L32	adenosine diphosphate glucose pyrophosphatase	gi|21322655	5.68/21.8	180	3	1:0.7:1.4:0.9:0.8	0.039	Cell-Wall
L33	nucleoredoxin	gi|591140078	4.82/63.7	534	24	1:0.7:2:1.3:2.2	0.039	Cytoplasm
L34	RuBisCO large subunit-binding protein subunit alpha	gi|474113969	5.17/65.3	869	34	1:2:1.9:1.9:2.3	0.035	Chloroplast
L35	ribulose-1,5-bisphosphate carboxylase/oxygenase large subunit	gi|667754420	6.04/52.7	428	21	1:0.6:1.7:1.6:2.3	0.035	Chloroplast
L36	Ribulose-1,5-bisphosphate carboxylase/oxygenase large subunit	gi|61378618	6.04/53.3	969	30	1:1.6:1.5:2.3:1.4	0.042	Chloroplast
L37	Ribulose-1,5-bisphosphate carboxylase/oxygenase large subunit	gi|61378618	6.04/53.3	1120	30	1:3.1:3.9:3.3:4.2	0.03	Chloroplast
L38	Subtilisin protease	gi|182382494	5.12/59.6	133	3	1:0.7:0.5:9.7:1.8	0.039	Cell-Wall
L39	Arabinoxylan arabinofuranohydrolase isoenzyme AXAH-II	gi|13398414	5.22/72.5	251	12	1:0.7:0.5:9.7:1.8	0.029	Cell-Wall
L40	Ribulose-1,5-bisphosphate carboxylase/oxygenase large subunit	gi|32966580	6.22/53.4	711	27	1:0.9:2.3:0.6:0.8	0.017	Chloroplast
L41	DehydroAscorbate reductase	gi|28192421	5.88/23.5	620	15	1:1.8:1.5:1.7:1.4	0.041	Cytoplasm
L42	Vacuolar proton-ATPase	gi|11527563	5.23/68.8	512	24	1:3.8:0.5:3.5:1	0.02	Chloroplast
L43	RuBisCO large subunit-binding protein subunit alpha, chloroplastic	gi|7960277	6.12/57.5	539	18	1:3.8:6.5:6.8:2.8	0.031	Chloroplast
L44	33kDa oxygen evolving protein of photosystem II	gi|21844	8.73/34.9	476	8	1:5.5:1.6:2.2:2.5	0.034	Chloroplast
L45	50S ribosomal protein L1	gi|195638036	4.85/18.8	319	9	1:1.4:0.6:0.6:0.4	0.042	Chloroplast
L46	Predicted protein	gi|326494300	7.59/47.3	690	20	1:2.1:2:4.4:4.5	0.022	Chloroplast
L47	Phosphoribulokinase, chloroplastic	gi|129915	6.58/50.0	916	17	1:0.6:0.5:0.8:0.9	0.028	Chloroplast
L48	Hypothetical protein SORBIDRAFT_02g032250	gi|242045532	5.37/50.7	949	16	1:0.9:1.3:0.6:0.6	0.044	Cytoplasm
L49	Full=Leucine aminopeptidase 2,chloroplastic	gi|75261364	8.29/62.2	86	10	1:0.3:0.3:0.2:0.4	0.031	Chloroplast
L50	Full=Leucine aminopeptidase 2,chloroplastic	gi|75261364	8.29/62.2	86	10	0:1:9.5:0.8:2.9	0.017	Chloroplast
L51	Cytosolic aconitase	gi|290783890	5.79/50.6	200	15	1:4.2:2.4:3.7:4.9	0.039	Cytoplasm
L52	Methionine synthase 1 enzyme	gi|68655495	5.74/84.9	391	27	1:0.6:2.9:1.9:2.6	0.032	Cytoplasm
L53	Methionine synthase 1 enzyme	gi|68655495	5.74/84.9	391	27	1:0.5:0.6:0.4:0.5	0.006	Cytoplasm
L54	Ribulose-1,5-bisphosphate carboxylase/oxygenase large subunit	gi|61378618	6.04/53.3	721	30	1:3.5:1.3:1:2.7	0.035	Chloroplast
L55	Triosephosphate isomerase	gi|11124572	5.38/27.0	458	11	1:2.1:2.7:2.1:1.3	0.022	Cytoplasm
L56	Ferredoxin-NADP(H) oxidoreductase	gi|20302471	8.29/39.2	97	14	1:0.9:2.3:1.7:0.8	0.016	Chloroplast
L57	PREDICTED: 6-phosphogluconate Dehydrogenase,decarboxylating-like isoform 1	gi|357110692	5.61/52.9	127	17	1:1.8:2.1:1.8:2.8	0.047	Cytoplasm
L58	DehydroAscorbate reductase	gi|28192421	5.88/23.5	620	15	1:2.9:5.4:3.1:4.9	0.013	Cytoplasm
L59	ATP synthase CF1 beta subunit	gi|14017579	5.06/53.9	1030	15	1:0.2:1:0.5:0.6	0.038	Chloroplast
L60	RuBisCO large subunit- binding protein subunit beta	gi|2493650	4.88/53.7	1030	20	1:1.7:1.4:1.9:0.8	0.013	Chloroplast
L61	NADP-dependent malic enzyme	gi|158701881	5.56/63.4	164	17	1:0.9:2.3:0.6:0.4	0.044	Chloroplast
L62	Isocitrate dehydrogenase [NADP]	gi|326494166	5.99/46.2	552	22	1:0.7:1.7:1.5:1.7	0.022	Chloroplast
L63	Chlorophyll a-b binding protein 8, chloroplastic	gi|326514018	8.69/29.3	399	10	1:1.2:1.2:1.2:0.6	0.028	Chloroplast
L64	predicted protein	gi|326533372	5.42/43.8	316	14	1:0.6:0.3:0.5:0.5	0.039	Chloroplast
L65	dehydroascorbate reductase	gi|28192421	5.88/23.5	620	15	1:2.9:5.4:3.1:4.9	0.037	Cytoplasm
L66	predicted protein	gi|326509981	7.71/29.4	279	7	1:1.4:4.2:1.9:2.3	0.037	Chloroplast
L67	ATPase alpha subunit	gi|193075554	6.25/55.5	1080	16	1:0.8:1.3:0.5:0.4	0.038	Chloroplast
L68	Leucine aminopeptidase 2,chloroplastic	gi|75261364	8.29/62.2	86	10	1:0.7:0.8:0.4:0.6	0.041	Chloroplast
L69	Ribulose bisphosphate carboxylase small chain	gi|474416311	5.85/14.86	291	16	1:0.3:0.2:0.2:0.1	0.047	Chloroplast
L70	ribulose-1,5-bisphosphate carboxylase/oxygenase small subunit	gi|11990897	8.8/19.45	300	18	1:0.7:0.8:0.4:0.6	0.021	Chloroplast
L71	putative Rieske Fe-S precursor protein	gi|32394644	8.47/23.71	444	16	1:0.7:0.5:9.7:1.8	0.027	Chloroplast
L72	Germin-like protein 8-14	gi|473963025	5.37/21.93	339	4	1:1.7:0.5:1:2.2	0.031	Cell wall
L73	ferredoxin-NADP(H) oxidoreductase	gi|20302471	8.29/39.2	143	9	1:0.4:0.7:0.7:0.7	0.042	Chloroplast
L74	ribulose bisphosphate carboxylase/oxygenase activase A, partial	gi|723047999	5.35/42	363	17	1:2.2:1.1:1.3:2.3	0.029	Chloroplast
L75	ribulose bisphosphate carboxylase/oxygenase activase A, partial	gi|723047999	5.35/42	402	17	1:1.3:8.2:1.1:1.1	0.042	Chloroplast
L76	ribulose-1,5-bisphosphate carboxylase activase, partial	gi|37783283	4.98/22.32	220	9	1:0.7:0.5:0.8:0.8	0.042	Chloroplast
L77	ribulose bisphosphate carboxylase/oxygenase activase A, partial	gi|723047999	5.35/42.02	444	17	1:1.5:2.8:2:3.7	0.033	Chloroplast
L78	V-type proton ATPase subunit B 1	gi|474119554	5.12/53.98	538	36	1:0.5:0.6:0.4:0.5	0.019	Chloroplast
L79	ATP-dependent Clp protease ATP-binding subunit clpA-like protein CD4B	gi|474241774	5.16/103.2	383	38	1:0.4:0.3:0.3:0.4	0.02	Chloroplast
L80	polyphenol oxidase	gi|296034254	5.88/63.68	257	14	1:2.1:4.3:2.7:2.9	0.044	Chloroplast
L81	ATP synthase subunit alpha	gi|474384779	6.2/61.78	795	37	1:0.5:0.5:1.2:1.4	0.039	Chloroplast
L82	ATP synthase CF1 alpha subunit	gi|667754409	6.11/55.26	882	37	1:1.7:2.2:1:1	0.04	Chloroplast
L83	ribulose-1,5-bisphosphate carboxylase/oxygenase large subunit	gi|667753756	6.22/52.82	695	29	1:4:5.5:3.4:3.6	0.024	Chloroplast
L84	ATP synthase CF1 alpha subunit	gi|667754409	6.11/55.26	877	34	1:0.5:0.6:0.4:0.5	0.039	Chloroplast
L85	ATP synthase CF1 alpha subunit	gi|667754409	6.11/55.26	949	34	1:1.2:0.9:0.6:0.4	0.014	Chloroplast
L86	Elongation factor 2	gi|473786548	5.85/93.72	608	43	1:0.4:0.7:0.7:0.7	0.029	Cytoplasm
L87	Putative aconitate hydratase	gi|473887274	6.04/93.3	761	35	1:1.9:1.5:1.9:0.6	0.029	Mitochondrion

## Sheet: Table S2B
Table S2B. Identified DAP spots from 2-DE maps of flag leaves in Zhongmai 175 under drought stress treatment in combination with MALDI-TOF/TOF-MS data
Spot No.	Protein Name	Taxonomy	Accsession No.	Protein Score	Protein Score C. I. %	Pep. Count	± ppm	Start Seq.	End Seq	Peptide Sequence	Ion Score	Ion Score C. I. %	Modification
L1	ATP synthase CF1 alpha subunit	T. aestivum	gi|667753745	715	100	38	17.4	267	272	K.QAQAYR.Q
							7.13	457	462	K.FLDELR.K
							13.5	166	172	R.ELIIGDR.Q
							21.1	17	22	R.IEQYNR.K
							17.6	24	31	K.VGIENIGR.V
							8.23	273	279	R.QMSLLLR.R
							9.97	273	279	R.QMSLLLR.R			Oxidation (M)
							11.4	406	413	K.TSQNQLAR.G
							18.3	457	463	K.FLDELRK.H
							29.7	120	128	K.GEIIASESR.L
							21.7	32	41	R.VVQVGDGIAR.I
							8.76	15	22	R.ERIEQYNR.K
							27.6	492	500	K.EAIQEQLER.F
							23.2	177	188	K.TAVATDTILNQK.G
							26.5	129	140	R.LIESPAPSIISR.R
							-3.58	481	491	K.TFTEQAEILLK.E
							12.5	256	266	R.HTLIIYDDLSK.Q
							28.7	95	107	R.IAQIPVSEAYLGR.V
							28.7	95	107	R.IAQIPVSEAYLGR.V	86	100
							-19.47	129	141	R.LIESPAPSIISRR.S
							20.0	189	202	K.GQGVICVYVAIGQR.A
							5.88	444	456	R.GYLDSLEIEQVNK.F
							29.0	285	297	R.EAYPGDVFYLHSR.L
							29.0	285	297	R.EAYPGDVFYLHSR.L	99	100
							16.5	467	480	K.DTKPQFQEIISSSK.T
							40.2	42	61	R.IIGLGEIMSGELVEFAEGTR.G
							40.2	42	61	R.IIGLGEIMSGELVEFAEGTR.G	104	100
							34.2	42	61	R.IIGLGEIMSGELVEFAEGTR.G			Oxidation (M)
							34.2	42	61	R.IIGLGEIMSGELVEFAEGTR.G	(90)	100	Oxidation (M)
							53.7	120	140	K.GEIIASESRLIESPAPSIISR.R
							53.7	120	140	K.GEIIASESRLIESPAPSIISR.R	1	100
							46.0	142	162	R.SVYEPLQTGLIAIDSMIPIGR.G
							46.0	142	162	R.SVYEPLQTGLIAIDSMIPIGR.G	99	100
							45.3	142	162	R.SVYEPLQTGLIAIDSMIPIGR.G			Oxidation (M)
							45.3	142	162	R.SVYEPLQTGLIAIDSMIPIGR.G	(69)	100	Oxidation (M)
							34.4	385	405	K.LELAQFAELQAFAQFASALDK.T
							54.0	423	443	K.QSQANPLPVEEQIATIYTGTR.G
							54.0	423	443	K.QSQANPLPVEEQIATIYTGTR.G	123	100
L2	ribulose-1,5-bisphosphate carboxylase/oxygenase small subunit	T. aestivum	gi|11990897	325	100	19	3.75	94	99	K.VGFIFR.E
							-14.15	76	82	K.QVDYLIR.S
							-14.15	76	82	K.QVDYLIR.S
							-8.75	112	117	R.YWTMWK.L	38	100
							5.60	112	117	R.YWTMWK.L
							-1.52	147	154	R.IIGFDNMR.Q			Oxidation(M)
							-1.52	147	154	R.IIGFDNMR.Q
							-5.96	147	154	R.IIGFDNMR.Q	36	100
							-5.96	147	154	R.IIGFDNMR.Q			Oxidation (M)
							1.07	139	146	K.EYPDAYVR.I	(13)	100	Oxidation (M)
							1.07	139	146	K.EYPDAYVR.I
							0.98	31	44	R.SNGASLGSVSNGGR.I	60	100
							1.25	100	111	R.EHNASPGYYDGR.Y
							1.25	100	111	R.EHNASPGYYDGR.Y
							-10.03	59	75	K.FETLSYLPPLSTEALLK.Q	97	100
							3.12	139	154	K.EYPDAYVRIIGFDNMR.Q
							-11.92	58	75	K.KFETLSYLPPLSTEALLK.Q
							35.6	118	137	K.LPMFGCTDATQVINEVEEVK.K
							1.20	118	138	K.LPMFGCTDATQVINEVEEVKK.E			Oxidation (M)
L3	ribulose bisphosphate carboxylase/oxygenase activase A, partial	T. aestivum	gi|723047999	421	100	17	-3.27	293	299	R.VYDDEVR.K			Oxidation (M)
							-3.27	293	299	R.VYDDEVR.K
							-1.52	244	250	K.FYWAPTR.D	29	100
							-1.52	244	250	K.FYWAPTR.D
							-0.24	293	300	R.VYDDEVRK.W	32	100
							4.73	89	97	K.NFMTLPNIK.I
							-29.31	319	328	R.DGPVTFEQPK.M
							-38.76	98	108	K.IPLILGIWGGK.G
							2.64	14	28	K.GLAYDISDDQQDITR.G
							8.13	274	290	K.IVDTFPGQSIDFFGALR.A
							8.13	274	290	K.IVDTFPGQSIDFFGALR.A
							9.32	334	350	K.LLEYGHMLVQEQDNVKR.V	132	100
							13.1	219	237	R.VPIVVTGNDFSTLYAPLIR.D
							13.1	219	237	R.VPIVVTGNDFSTLYAPLIR.D
							-3.27	334	350	K.LLEYGHMLVQEQDNVKR.V	161	100
							-3.74	62	81	K.KYDFDNTMGGFYIAPAFMDK.L
							9.99	31	61	K.GIVDSLFQAPTGDGTHEAVLSSYEYVSQGLK.K			Oxidation (M)
L4	Peptidyl-prolyl cis-trans isomerase CYP38	T. aestivum	gi|474219338	371	100	21	-24.31	120	126	R.ALDSVER.N			Oxidation (M)
							-17.62	90	97	R.YALPIDNK.A
							-17.46	161	170	K.LAVGLEELQR.I
							-17.46	161	170	K.LAVGLEELQR.I
							-14.26	263	271	K.FYDGMEIQR.A	65	100
							-30.79	263	271	K.FYDGMEIQR.A
							-30.79	263	271	K.FYDGMEIQR.A
							-39.40	262	271	R.KFYDGMEIQR.A	49	100
							-32.46	330	342	K.LPFNAFGTMAMAR.E			Oxidation (M)
							-30.40	330	342	K.LPFNAFGTMAMAR.E			Oxidation (M)
							-30.40	330	342	K.LPFNAFGTMAMAR.E			Oxidation (M)
							-24.27	101	114	R.EVQKPLEDITDSLK.V	2	100	Oxidation (M)
							-22.74	360	374	K.ESELTPSNSNILDGR.Y			2 Oxidation (M)
							-22.74	360	374	K.ESELTPSNSNILDGR.Y			2 Oxidation (M)
							-39.55	311	325	K.APIYGETLEELGLYK.A	72	100
							-43.18	343	359	R.EEFDDNSASSQVFWLLK.E
							-33.01	375	392	R.YSVFGYVTENEDFLADLK.V
							-20.46	241	261	R.IVLDGYNAPVTSGNFVDLVER.K
							-20.46	241	261	R.IVLDGYNAPVTSGNFVDLVER.K
							-46.25	393	415	K.VGDVIESIQVVSGLDNLVNPSYK.I	102	100
							-39.91	272	296	R.ADGFVVQTGDPEGPAEGFIDPSTGK.S
L5	ATP synthase CF1 alpha subunit	T. urartu	gi|667754409	784	100	36	-18.15	267	272	K.QAQAYR.Q
							-17.62	457	462	K.FLDELR.K
							-23.72	166	172	R.ELIIGDR.Q
							-9.83	17	22	R.IEQYNR.K
							-18.09	24	31	K.VGIENIGR.V
							-29.63	273	279	R.QMSLLLR.R
							-12.51	406	413	K.TSQNQLAR.G
							-25.91	457	463	K.FLDELRK.H
							-23.63	120	128	K.GEIIASESR.L
							-22.72	23	31	R.KVGIENIGR.V			Oxidation (M)
							-16.13	32	41	R.VVQVGDGIAR.I
							-22.96	15	22	R.ERIEQYNR.K
							-11.56	492	500	K.EAIQEQLER.F
							-11.56	492	500	K.EAIQEQLER.F
							-11.00	129	140	R.LIESPAPSIISR.R	58	100
							-11.00	129	140	R.LIESPAPSIISR.R
							-36.56	481	491	K.TFTEQAEILLK.E	82	100
							-22.99	256	266	R.HTLIIYDDLSK.Q
							-9.83	95	107	R.IAQIPVSEAYLGR.V
							-9.83	95	107	R.IAQIPVSEAYLGR.V
							-66.70	129	141	R.LIESPAPSIISRR.S	107	100
							-13.34	189	202	K.GQGVICVYVAIGQR.A
							-18.41	444	456	R.GYLDSLEIEQVNK.F
							-9.15	285	297	R.EAYPGDVFYLHSR.L
							-9.15	285	297	R.EAYPGDVFYLHSR.L
							-28.26	467	480	K.DTKPQFQEIISSSK.T	117	100
							-6.33	42	61	R.IIGLGEIMSGELVEFAEGTR.G
							-1.01	71	90	K.NVGIVLMGDGLMIQEGSFVK.A
							-8.02	42	61	R.IIGLGEIMSGELVEFAEGTR.G
							-8.02	42	61	R.IIGLGEIMSGELVEFAEGTR.G
							37.1	120	140	K.GEIIASESRLIESPAPSIISR.R	85	100
							-11.16	142	162	R.SVYEPLQTGLIAIDSMIPIGR.G			Oxidation (M)
							1.06	142	162	R.SVYEPLQTGLIAIDSMIPIGR.G			Oxidation (M)
							-5.08	385	405	K.LELAQFAELQAFAQFASALDK.T			Oxidation (M)
							7.73	423	443	K.QSQANPLPVEEQIATIYTGTR.G
							7.73	423	443	K.QSQANPLPVEEQIATIYTGTR.G
L6	5-methyltetrahydropteroyltriglutamate--homocysteine methyltransferase	T. urartu	gi|473993302	1040	100	35	-29.11	413	419	R.ATTVSAR.L			Oxidation (M)
							-75.60	709	714	K.EEIADR.V
							-35.37	679	684	K.LLSVFR.E
							-50.39	349	357	K.SWLAFAAQK.V
							-26.82	287	296	K.YLFAGVVDGR.N
							-26.82	287	296	K.YLFAGVVDGR.N
							-36.18	705	714	R.IPSKEEIADR.V	80	100
							-51.35	19	28	K.FALESFWDGK.S
							11.0	457	468	K.KISEEEYTNAIK.E
							-28.51	373	387	K.DEAYFAANAAALASR.R
							-28.51	373	387	K.DEAYFAANAAALASR.R
							-26.71	197	212	K.AAGASWIQFDEPTLVK.D	145	100
							-59.52	740	755	K.YAEVKPALTNMVEAAK.Q
							-35.12	556	571	K.GMLTGPVTILNWSFVR.N
							-22.29	254	270	K.TLTSLSSVTAYGFDLER.G
							-22.29	254	270	K.TLTSLSSVTAYGFDLER.G
							-21.32	618	632	K.SEHAFYLDWAVHSFR.I	127	100
							-22.71	477	493	K.IQEELDIDVLVHGEPER.N			Oxidation (M)
							-22.71	477	493	K.IQEELDIDVLVHGEPER.N			Oxidation (M)
							-19.31	685	704	R.EGVVYGAGIGPGVYDIHSPR.I	134	100
							-19.31	685	704	R.EGVVYGAGIGPGVYDIHSPR.I
							11.9	19	36	K.FALESFWDGKSSAEDLEK.V	130	100
							-26.67	82	99	R.YSWTGGEINLSTYFSMAR.G
							-28.36	367	387	K.ALAGQKDEAYFAANAAALASR.R
							-86.74	718	736	K.MLAVLDTNILWVNPDCGLK.T
							-94.83	718	736	K.MLAVLDTNILWVNPDCGLK.T
							-39.33	112	129	K.WFDTNYHFIVPELAPSTK.F
							-16.74	590	610	K.EVEDLEAGGIQVIQIDEAALR.E			Oxidation (M)
							-16.74	590	610	K.EVEDLEAGGIQVIQIDEAALR.E
							-9.94	427	447	K.LNLPVLPTTTIGSFPQTVELR.R	187	100
							-9.94	427	447	K.LNLPVLPTTTIGSFPQTVELR.R			Oxidation (M)
							-16.66	589	610	K.KEVEDLEAGGIQVIQIDEAALR.E	82	100
							-27.14	426	447	K.KLNLPVLPTTTIGSFPQTVELR.R
							-11.65	56	81	K.YIPSNTFSYYDQVLDTTAMLGAVPDR.Y
							-15.08	56	81	K.YIPSNTFSYYDQVLDTTAMLGAVPDR.Y
L7	Putative aconitate hydratase	T. urartu	gi|473765331	614	100	31	-37.99	504	509	R.VHPLTR.A
							-46.30	42	47	K.LPYSIR.I
							-35.90	684	690	R.GTFANIR.I
							-56.53	404	410	R.VTLKDMK.S
							18.6	404	410	R.VTLKDMK.S			Oxidation (M)
							-65.51	159	165	R.ERFGFLK.W
							-62.54	695	703	K.FLGGEVGPK.T
							-35.82	48	55	R.ILLESAIR.N
							-32.58	667	674	K.DFNSYGSR.R
							-49.51	675	683	R.RGNDEVMAR.G
							-44.32	666	674	R.KDFNSYGSR.R			Oxidation (M)
							-54.57	447	455	K.SGLQEYFNK.Q
							-33.47	80	89	K.LAEIPFKPAR.V
							-33.47	80	89	K.LAEIPFKPAR.V
							-41.50	70	79	K.IIDWENTSPK.L	69	100
							-63.99	284	294	K.FVEFHGEGMGK.L			Oxidation (M)
							-42.15	28	38	K.FYSLPALNDPR.I
							-42.15	28	38	K.FYSLPALNDPR.I
							-38.04	783	797	K.AGEDADSLGLTGHER.Y	68	100
							-50.38	142	156	R.SSNALQSNMELEFTR.N
							-50.38	142	156	R.SSNALQSNMELEFTR.N
							-50.32	260	276	R.NGVTATDLVLTVTQMLR.K	46	100	Oxidation (M)
							-49.07	363	377	R.ANNMFVDYNEPQLER.V
							-49.07	363	377	R.ANNMFVDYNEPQLER.V
							-40.07	724	743	K.SEGHDTIILAGAEYGSGSSR.D	70	100
							-40.07	724	743	K.SEGHDTIILAGAEYGSGSSR.D			Oxidation (M)
							-54.11	90	108	R.VLLQDFTGVPAVVDLAAMR.D	106	100	Oxidation (M)
							-54.11	90	108	R.VLLQDFTGVPAVVDLAAMR.D			Oxidation (M)
							32.8	378	398	R.VYSSYLALDLDEVEPCISGPK.R	43	100	Oxidation (M)
							-37.14	121	141	K.INPLVPVDLVIDHSVQVDVAR.S			Oxidation (M)
							-34.93	301	328	R.ATIANMSPEYGATMGFFPVDHVTLDYLR.L	103	100
L8	triticain alpha	T. aestivum	gi|111073715	262	100	9	-43.40	271	276	R.AFQLYK.S
							-35.85	304	309	K.DYWLVR.N			Oxidation (M)
							-35.85	304	309	K.DYWLVR.N			Oxidation (M)
							63.6	40	50	R.MYAEWMSEHRR.T	30	100
							-36.70	255	270	K.AVANQPISVAIEAGGR.A
							-36.70	255	270	K.AVANQPISVAIEAGGR.A			2 Oxidation (M)
							-38.11	310	323	R.NSWGTVWGEDGYIR.M	132	100
							-38.11	310	323	R.NSWGTVWGEDGYIR.M
							-58.14	235	250	K.VVTIDGYEDVPVNSEK.S	83	100
L9	Fructose-bisphosphate aldolase, cytoplasmic isozyme 1	T. urartu	gi|473936969	606	100	24	12.0	525	530	K.SLNDHK.V
							-85.79	518	524	R.VLAAVYK.S			Oxidation (M)
							-32.80	446	452	K.YYEAGAR.F
							-50.65	475	482	K.QNAEGLAR.Y
							-55.20	621	629	K.GNSEATLGK.Y
							-49.31	592	599	R.ALQQSTIK.K
							-53.86	462	474	K.IGPGAEPSELAVK.Q
							-35.17	606	618	K.ENVADAQATFLAR.C
							-35.17	606	618	K.ENVADAQATFLAR.C
							-78.47	207	219	K.IMELGTHAELVAK.G	125	100
							-41.60	353	365	R.LASINVENVEANR.Q
							-42.70	605	618	K.KENVADAQATFLAR.C
							-42.70	605	618	K.KENVADAQATFLAR.C
							-30.76	531	545	K.VGAEVIAEYTVAALR.R	124	100
							-30.76	531	545	K.VGAEVIAEYTVAALR.R
							-42.43	352	365	K.RLASINVENVEANR.Q	111	100
							-34.31	531	546	K.VGAEVIAEYTVAALRR.T
							-33.53	577	591	K.LPVLKPWTLTFSFGR.A			Oxidation (M)
							-37.36	630	651	K.YGGAAAGGDAAASESLHVAGYK.Y
							-44.10	630	652	K.YGGAAAGGDAAASESLHVAGYKY.-
							-27.52	420	442	K.GTVDIAGTVGETTTQGLDSLGAR.C
							-27.52	420	442	K.GTVDIAGTVGETTTQGLDSLGAR.C
							-29.43	417	442	K.VDKGTVDIAGTVGETTTQGLDSLGAR.C	137	100
							-31.74	547	576	R.TVPPAVPGVVFLSGGQSEEQATQNLDAMNK.L
L10	Oxygen-evolving enhancer protein 1	T. urartu	gi|474352688	326	100	18	65.2	122	128	K.AGKYEMK.K
							67.7	232	239	R.GSSFLDPK.G
							-68.97	203	210	R.VPFLFTVK.Q
							-76.97	147	156	K.NEPPAFQKTK.L
							-55.24	85	94	K.RLTFDEIQSK.T
							-25.37	271	285	K.NASSSTGNITLSVTK.S
							-25.37	271	285	K.NASSSTGNITLSVTK.S
							-48.90	242	258	R.GGSTGYDNAVALPAGGR.G			Oxidation (M)
							-47.84	2	19	M.AASLQAAATLMPAKIGGR.A
							-46.46	186	202	K.DGIDYAAVTVQLPGGER.V			Oxidation (M)
							-46.46	186	202	K.DGIDYAAVTVQLPGGER.V
							-84.35	1	19	-.MAASLQAAATLMPAKIGGR.A	110	100
							-45.72	211	231	K.QLVATGKPESFSGPFLVPSYR.G
							-45.72	211	231	K.QLVATGKPESFSGPFLVPSYR.G
							-51.33	182	202	K.FEEKDGIDYAAVTVQLPGGER.V	110	100
							-46.72	242	266	R.GGSTGYDNAVALPAGGRGDEEELAK.E
							-54.95	286	310	K.SKPETGEVIGVFESVQPSDTDLGAK.A
							-97.13	186	210	K.DGIDYAAVTVQLPGGERVPFLFTVK.Q			Oxidation (M)
L11	Glycine dehydrogenase	T. urartu	gi|473793124	590	100	26	-63.57	627	633	K.HYPVLFR.G
							-63.57	627	633	K.HYPVLFR.G
							-64.93	768	775	R.VDNVYGDR.N	44	100	2 Oxidation (M)
							-86.71	1	9	-.MAMCLGIVK.S
							-65.41	451	459	K.GNINIEELR.K
							-65.73	451	460	K.GNINIEELRK.A
							-60.72	747	757	R.EYAAFPAAWLR.G
							-60.72	747	757	R.EYAAFPAAWLR.G
							-79.66	188	200	R.VHGLAGTFAHGLK.K	107	100
							-97.94	33	46	R.ATGFDINVVVSAAK.D
							-87.62	140	150	R.MAMQTREQHIR.R
							-63.73	125	139	R.IIGVSVDSSGKPALR.M
							-60.91	634	648	R.GVNGTVAHEFIIDLR.G
							-60.91	634	648	R.GVNGTVAHEFIIDLR.G			Oxidation (M)
							-78.40	202	217	K.LGTVTVQELPYFDTVK.I	114	100
							-62.06	727	746	K.GAPHPPQLLMGDAWTKPYSR.E
							-62.99	13	32	K.KTFLIASNCHPQTIDICQTR.A
							-61.29	552	573	K.HLAPFLPSHPVIPTGGFPLPEK.T
							-61.29	552	573	K.HLAPFLPSHPVIPTGGFPLPEK.T
							-68.44	239	260	R.VVDANTITVAFDETTTLEDVDK.L	80	100
							-53.39	551	573	K.KHLAPFLPSHPVIPTGGFPLPEK.T			Oxidation (M)
							-49.26	293	313	R.DSPYLTHPIFSMYHTEHELLR.Y
							-57.81	293	313	R.DSPYLTHPIFSMYHTEHELLR.Y
							-57.81	293	313	R.DSPYLTHPIFSMYHTEHELLR.Y
							-44.24	264	292	K.VFSGGKPVDFTAESIAPEVSSSIPPSLVR.D	40	100
							-44.24	264	292	K.VFSGGKPVDFTAESIAPEVSSSIPPSLVR.D			Oxidation (M)
L12	hypothetical protein	T. urartu	gi|474262920	414	100	17	-35.32	27	35	R.GAPSASPKK.R
							-74.46	151	159	R.YYDMVLSTK.L
							-66.39	307	315	R.LFLPYAEER.K
							-66.39	307	315	R.LFLPYAEER.K
							-40.15	1	12	-.MAAKLPAPSTTR.Q	64	100
							-68.89	99	111	R.YPGVLVDVVASAR.G
							-68.89	99	111	R.YPGVLVDVVASAR.G			Oxidation (M)
							-66.09	97	111	K.DRYPGVLVDVVASAR.G	110	100	Oxidation (M)
							-66.09	97	111	K.DRYPGVLVDVVASAR.G
							-80.02	160	175	K.LAGTGHALFLFMSSAR.E	102	100
							-71.84	160	175	K.LAGTGHALFLFMSSAR.E
							-71.84	160	175	K.LAGTGHALFLFMSSAR.E
							-69.68	190	205	K.YVVIHGIESDSVANMK.S	41	100	Oxidation (M)
							-95.22	190	207	K.YVVIHGIESDSVANMKSR.G
							-35.02	190	207	K.YVVIHGIESDSVANMKSR.G
							-55.46	62	80	K.QEEDPRPPEDAENPYGFLR.R
							-55.46	62	80	K.QEEDPRPPEDAENPYGFLR.R
L13	Isocitrate dehydrogenase [NAD] catalytic subunit 5	T. urartu	gi|473888752	105	100	14	-66.46	163	169	R.GVVESLK.I
							17.3	97	105	K.GPMATPIGK.G
							-12.37	179	188	R.VAEYAFHYAK.A
							11.4	137	146	R.YDDVNLVTIR.E
							4.09	317	326	R.HLQFNDQADR.I			Oxidation (M)
							-38.91	195	205	R.VSAIHKANIMR.K			Oxidation (M)
							-29.39	135	146	K.TRYDDVNLVTIR.E			Oxidation (M)
							14.9	76	89	R.TESFLTWESLESVR.R
							-6.84	34	51	R.ATLFPGDGIGPEIAESVK.Q			Oxidation (M)
							11.2	147	162	R.ENTEGEYSGLEHQVVR.G
							11.2	147	162	R.ENTEGEYSGLEHQVVR.G
							-24.31	300	316	K.NLANPTALMLSAVMMLR.H	50	100
							-17.41	300	316	K.NLANPTALMLSAVMMLR.H
							0.42	117	134	K.ELGLYANVRPCNSLPGYK.T			Oxidation (M)
L14	ribulose-1,5-bisphosphate carboxylase/oxygenase large subunit	T. urartu	gi|667754420	415	100	20	-39.57	440	446	R.EGNEIIR.A
							-12.78	306	312	K.NHGMHFR.V
							5.61	33	41	K.DTDILAAFR.V
							5.61	33	41	K.DTDILAAFR.V			Oxidation (M)
							42.8	304	312	R.QKNHGMHFR.V	55	100
							-9.82	286	295	R.DNGLLLHIHR.A
							4.15	340	350	R.EMTLGFVDLLR.D
							4.15	340	350	R.EMTLGFVDLLR.D
							-25.87	340	350	R.EMTLGFVDLLR.D	88	100
							-25.87	340	350	R.EMTLGFVDLLR.D			2 Oxidation (M)
							-76.11	9	21	K.AGVGFQAGVKDYK.L	(56)	100	3 Oxidation (M)
							-27.17	22	32	K.LTYYTPEYETK.D
							2.63	147	159	K.TFQGPPHGIQVER.D
							2.63	147	159	K.TFQGPPHGIQVER.D
							-1.10	340	356	R.EMTLGFVDLLRDDFIEK.D	121	100	Oxidation (M)
							-16.67	340	356	R.EMTLGFVDLLRDDFIEK.D
							-1.64	195	213	R.GGLDFTKDDENVNSQPFMR.W
							-1.64	195	213	R.GGLDFTKDDENVNSQPFMR.W			Oxidation (M)
							-7.82	195	213	R.GGLDFTKDDENVNSQPFMR.W	85	100
L15	leaf rust resistance protein Lr10	T. dicoccoides	gi|305691147	53	100	13	-4.95	485	489	K.ARFYR.V
							38.2	706	712	R.LVSSLSK.L
							-15.80	220	226	R.AFVSISR.S
							91.6	214	219	R.INFEYR.A
							19.9	464	470	R.YLYELVK.G
							19.9	464	470	R.YLYELVK.G	24	100
							35.5	439	450	R.LVHRWISEGFIR.N
							16.0	269	280	R.YFVIIDDIWDMK.T			Oxidation (M)
							59.0	451	463	R.NEDWEDLVEVGER.Y
							12.8	1	19	MAPYLVSASTGAVGSLLAK.L			Oxidation (M)
							-55.26	822	839	K.FSFSQLTFEVGAMPNLKK.L
							49.5	420	438	R.SCLLYLAMFPEDCLIEKER.L			Oxidation (M)
							49.5	420	438	R.SCLLYLAMFPEDCLIEKER.L			Oxidation (M)
							-7.82	195	213	R.GGLDFTKDDENVNSQPFMR.W
L16	phosphoribulokinase	T. aestivum	gi|21839	380	100	21	-17.66	385	394	R.DLYEQIIAER.A
							-31.07	351	361	K.FYGEVTQQMLK.H			Oxidation (M)
							-28.05	77	90	R.RLTSVFGGAAEPPK.G			Oxidation (M)
							31.8	1	13	-.MAFCSPHSTTSLR.S
							-16.57	132	143	K.ANDFDLMYEQVK.A
							-5.38	132	143	K.ANDFDLMYEQVK.A
							-22.08	383	394	K.IRDLYEQIIAER.A
							-22.08	383	394	K.IRDLYEQIIAER.A
							-16.38	174	187	K.IFVIEGLHPMYDER.V	74	100	Oxidation (M)
							-16.38	174	187	K.IFVIEGLHPMYDER.V
							-22.53	174	187	K.IFVIEGLHPMYDER.V	76	100
							-22.53	174	187	K.IFVIEGLHPMYDER.V
							-21.87	132	146	K.ANDFDLMYEQVKAIK.E	(59)	100
							-25.03	334	350	R.LDELIYVESHLSNLSTK.F			Oxidation (M)
							-27.29	362	382	K.HADFPGSNNGTGLFQTIVGLK.I
							-24.88	244	265	K.QYADAVIEVLPTQLIPDDNEGK.V
							-24.22	150	173	K.AIEKPIYNHVTGLLDPAELIQPPK.I			Oxidation (M)
							-5.61	310	333	K.FSYGPDTYFGQEVSVLEMDGQFDR.L
							-5.61	310	333	K.FSYGPDTYFGQEVSVLEMDGQFDR.L			Oxidation (M)
							-8.72	310	333	K.FSYGPDTYFGQEVSVLEMDGQFDR.L	155	100
							-8.72	310	333	K.FSYGPDTYFGQEVSVLEMDGQFDR.L			Oxidation (M)
L17	chloroplast fructose-1,6-biphosphate aldolase	T. aestivum	gi|820943672	490	100	17	12.2	51	57	K.TIASPGR.G
							-1.11	193	200	K.EAAWGLAR.Y
							-1.11	193	200	K.EAAWGLAR.Y
							-2.88	163	172	R.EAAYYQQGAR.F
							-2.88	163	172	R.EAAYYQQGAR.F			Oxidation (M)
							-9.40	73	85	R.LASIGLENTEANR.Q			Oxidation (M)
							-9.40	73	85	R.LASIGLENTEANR.Q
							-24.99	178	192	R.TVVSIPNGPSELAVK.E
							-17.47	72	85	K.RLASIGLENTEANR.Q
							-39.56	122	136	K.IVDILVEQGIVPGIK.V
							-39.56	122	136	K.IVDILVEQGIVPGIK.V
							-34.55	121	136	K.KIVDILVEQGIVPGIK.V
							-21.64	368	384	K.YTSDGEAAEASENMFVK.N
							-4.42	338	356	K.TWGGRPENVAAAQEALLLR.A			Oxidation (M)
							-4.42	338	356	K.TWGGRPENVAAAQEALLLR.A			Oxidation (M)
							7.05	201	228	R.YAAISQDNGLVPIVEPEIMLDGEHGIER.T
							1.36	201	228	R.YAAISQDNGLVPIVEPEIMLDGEHGIER.T
L18	ribulose-1,5-bisphosphate carboxylase/oxygenase large subunit	T. urartu	gi|667754420	450	100	27	-18.96	440	446	R.EGNEIIR.A
							-12.34	306	312	K.NHGMHFR.V
							-24.81	306	312	K.NHGMHFR.V
							-24.81	306	312	K.NHGMHFR.V
							-16.15	33	41	K.DTDILAAFR.V	12	100
							-16.15	33	41	K.DTDILAAFR.V
							-15.25	351	358	R.DDFIEKDR.A	60	100
							51.6	304	312	R.QKNHGMHFR.V
							-16.39	286	295	R.DNGLLLHIHR.A
							-16.39	286	295	R.DNGLLLHIHR.A
							-16.42	340	350	R.EMTLGFVDLLR.D	75	100
							-16.42	340	350	R.EMTLGFVDLLR.D			Oxidation (M)
							-25.79	340	350	R.EMTLGFVDLLR.D	79	100
							-25.79	340	350	R.EMTLGFVDLLR.D
							-29.84	306	316	K.NHGMHFRVLAK.A	(58)	100
							-77.97	9	21	K.AGVGFQAGVKDYK.L			Oxidation (M)
							-39.75	22	32	K.LTYYTPEYETK.D
							-17.62	202	213	K.DDENVNSQPFMR.W
							-9.18	147	159	K.TFQGPPHGIQVER.D
							-9.18	147	159	K.TFQGPPHGIQVER.D			Oxidation (M)
							27.7	451	463	K.WSPELAAACEVWK.A	120	100	Oxidation (M)
							-19.08	422	435	R.VALEACVQARNEGR.D
							-18.80	340	356	R.EMTLGFVDLLRDDFIEK.D
							-28.29	340	356	R.EMTLGFVDLLRDDFIEK.D
							-9.62	195	213	R.GGLDFTKDDENVNSQPFMR.W			Oxidation (M)
							-19.76	195	213	R.GGLDFTKDDENVNSQPFMR.W
							0.42	42	79	R.VSPQPGVPPEEAGAAVAAESSTGTWTTVWTDGLTSLDR.Y
L19	ribulose bisphosphate carboxylase/oxygenase activase A, partial	T. urartu	gi|723047999	414	100	17	-32.82	293	299	R.VYDDEVR.K
							-47.57	251	258	R.DDRIGVCK.G
							-27.05	244	250	K.FYWAPTR.D			Oxidation (M)
							-27.05	244	250	K.FYWAPTR.D			Oxidation (M)
							-23.51	293	300	R.VYDDEVRK.W	29	100	Oxidation (M)
							-76.82	89	97	K.NFMTLPNIK.I
							-55.46	319	328	R.DGPVTFEQPK.M
							-30.83	14	28	K.GLAYDISDDQQDITR.G
							-30.83	14	28	K.GLAYDISDDQQDITR.G
							-28.85	274	290	K.IVDTFPGQSIDFFGALR.A	113	100
							-28.85	274	290	K.IVDTFPGQSIDFFGALR.A
							20.9	334	349	K.LLEYGHMLVQEQDNVK.R	104	100
							-44.71	334	349	K.LLEYGHMLVQEQDNVK.R
							-27.17	219	237	R.VPIVVTGNDFSTLYAPLIR.D			Oxidation (M)
							-27.17	219	237	R.VPIVVTGNDFSTLYAPLIR.D
							-22.72	334	350	K.LLEYGHMLVQEQDNVKR.V	115	100	Oxidation (M)
							-30.92	31	61	K.GIVDSLFQAPTGDGTHEAVLSSYEYVSQGLK.K
L20	leaf rust resistance protein Lr10	T. dicoccoides	gi|305691147	53	100	13	-4.95	485	489	K.ARFYR.V
							38.2	706	712	R.LVSSLSK.L
							-15.80	220	226	R.AFVSISR.S
							91.6	214	219	R.INFEYR.A
							19.9	464	470	R.YLYELVK.G
							19.9	464	470	R.YLYELVK.G	24	100
							35.5	439	450	R.LVHRWISEGFIR.N
							16.0	269	280	R.YFVIIDDIWDMK.T			Oxidation (M)
							59.0	451	463	R.NEDWEDLVEVGER.Y
							12.8	1	19	MAPYLVSASTGAVGSLLAK.L			Oxidation (M)
							-55.26	822	839	K.FSFSQLTFEVGAMPNLKK.L
							49.5	420	438	R.SCLLYLAMFPEDCLIEKER.L			Oxidation (M)
							49.5	420	438	R.SCLLYLAMFPEDCLIEKER.L			Oxidation (M)
							-7.82	195	213	R.GGLDFTKDDENVNSQPFMR.W
L21	Glyceraldehyde-3-phosphate dehydrogenase B	T. urartu	gi|473912215	442	100	14	-35.35	306	312	K.LNGIALR.V			Oxidation (M)
							-45.16	266	272	R.LLDASHR.D			Oxidation (M)
							-27.84	80	87	K.VAINGFGR.I
							-59.29	149	156	K.NIQVVSNR.D
							-45.51	330	342	K.TGITADDVNAAFR.K			Oxidation (M)
							-45.51	330	342	K.TGITADDVNAAFR.K			Oxidation (M)
							-40.54	149	160	K.NIQVVSNRDPLK.L	130	100
							-1.97	252	265	K.GTMTTTHSYTGDQR.L			2 Oxidation (M)
							-21.56	389	402	K.VVAWYDNEWGYSQR.V
							-21.56	389	402	K.VVAWYDNEWGYSQR.V
							-61.38	313	329	R.VPTPNVSVVDLVINTVK.T	115	100
							-20.15	100	116	R.ENSPLEVIVINDSGGVR.N
							-20.15	100	116	R.ENSPLEVIVINDSGGVR.N			Oxidation (M)
							-68.90	306	329	K.LNGIALRVPTPNVSVVDLVINTVK.T	135	100	Oxidation (M)
L22	ATP synthase subunit	T. aestivum	gi|285014508	255	100	20	-57.83	210	215	K.FVNLVR.S
							-57.65	157	163	K.GNAYFQR.R
							-57.65	157	163	K.GNAYFQR.R
							-58.91	165	171	R.DYIPTER.F	37	100
							-55.64	156	163	K.KGNAYFQR.R			Oxidation (M)
							-56.96	329	336	K.NLSMVYNR.R
							-62.01	329	336	K.NLSMVYNR.R
							-55.71	164	171	R.RDYIPTER.F
							-57.38	111	120	R.VAIVVLTGER.G
							-57.38	111	120	R.VAIVVLTGER.G
							-69.04	172	182	R.FLELAGIPTVK.D	53	100
							-53.38	110	120	K.RVAIVVLTGER.G
							-53.08	300	312	R.ALQESLASELAAR.M
							-53.08	300	312	R.ALQESLASELAAR.M
							-69.26	216	229	R.SDPIIQTLLPMSPK.G	109	100
							-75.31	216	229	R.SDPIIQTLLPMSPK.G
							-32.14	313	327	R.MSAMSSATDNAIDLR.K
							-47.67	313	327	R.MSAMSSATDNAIDLR.K
							-58.79	313	327	R.MSAMSSATDNAIDLR.K
							-97.85	138	155	R.MEDLRQLGVDYTVISVGK.K
L23	Chlorophyll a-b binding protein 8	T. urartu	gi|474121685	111	100	5	-54.64	90	100	R.WLAYGEIFNGR.T
							-54.64	90	100	R.WLAYGEIFNGR.T
							-49.26	165	177	R.RLQDWYNPGSMGK.Q	90	100
							-49.26	165	177	R.RLQDWYNPGSMGK.Q
							-48.94	90	117	R.WLAYGEIFNGRTAMMGVVGMIAPEALGK.V
L24	Isopentenyl-diphosphate Delta-isomerase II	T. urartu	gi|473943783	359	100	11	-28.58	155	160	K.LSPWFR.L
							-21.51	23	30	K.HELLLQQR.S
							-53.96	121	132	K.LVPNPDEVADVK.Y			Oxidation (M)
							-9.47	53	65	R.ESELIQENFLGVR.N
							-9.47	53	65	R.ESELIQENFLGVR.N
							-16.92	104	117	K.WGEHELDYLLFIVR.D	63	100
							-16.92	104	117	K.WGEHELDYLLFIVR.D
							-24.16	13	30	R.AFSVFLFNSKHELLLQQR.S	82	100
							-24.16	13	30	R.AFSVFLFNSKHELLLQQR.S
							-17.35	72	93	K.LLDELGIPAEDVPVDQFTPLGR.M	59	100
L25	ribulose-1,5-bisphosphate carboxylase/oxygenase small subunit	T. aestivum	gi|11990897	388	100	20	-64.70	94	99	K.VGFIFR.E
							-57.97	76	82	K.QVDYLIR.S			Oxidation (M)
							-57.97	76	82	K.QVDYLIR.S
							-57.79	112	117	R.YWTMWK.L	51	100	Oxidation (M)
							-54.69	112	117	R.YWTMWK.L			2 Oxidation (M)
							-56.76	147	154	R.IIGFDNMR.Q
							-56.76	147	154	R.IIGFDNMR.Q
							-54.52	147	154	R.IIGFDNMR.Q	57	100
							-60.72	139	146	K.EYPDAYVR.I
							-60.72	139	146	K.EYPDAYVR.I			Oxidation (M)
							-55.96	138	146	K.KEYPDAYVR.I	62	100	Oxidation (M)
							-57.97	100	111	R.EHNASPGYYDGR.Y			3 Oxidation (M)
							-57.97	100	111	R.EHNASPGYYDGR.Y
							-81.21	47	58	R.CMQVWPIEGIKK.F	113	100
							-59.02	59	75	K.FETLSYLPPLSTEALLK.Q
							-88.98	1	20	-.MAPAVMASSATSVAPFQGLK.S
							-55.21	58	75	K.KFETLSYLPPLSTEALLK.Q
							-42.36	118	137	K.LPMFGCTDATQVINEVEEVK.K
							-59.57	118	138	K.LPMFGCTDATQVINEVEEVKK.E
							-59.57	118	138	K.LPMFGCTDATQVINEVEEVKK.E
L26	9-cis epoxycarotenoid dioxygenase	T. aestivum	gi|765529848	376	100	21	-76.25	216	221	R.YVQTYK.Y
							-58.77	417	425	K.YAADESEMR.W
							-51.02	417	425	K.YAADESEMR.W
							-62.74	176	185	R.NGPNPQHLPR.G
							-62.74	176	185	R.NGPNPQHLPR.G
							11.5	314	324	R.LSMGMTAHPKK.D	60	100
							-58.72	325	335	K.DPITGELFAFR.Y
							-63.47	295	307	R.VDPATGEVTTLGR.C			Oxidation (M)
							-60.54	324	335	K.KDPITGELFAFR.Y
							-60.54	324	335	K.KDPITGELFAFR.Y
							-66.93	466	477	R.MELIHASVELVR.I	106	100	Oxidation (M)
							-55.42	336	347	R.YGPMPPFVTYFR.F
							-55.42	336	347	R.YGPMPPFVTYFR.F
							-61.89	336	347	R.YGPMPPFVTYFR.F	41	100
							-61.89	336	347	R.YGPMPPFVTYFR.F
							-59.01	281	294	R.LYALGESDLPYAVR.V	(37)	100
							-59.01	281	294	R.LYALGESDLPYAVR.V			Oxidation (M)
							-58.85	227	248	R.NAGEPVLPNVFSGFHGLAGMAR.G	114	100
							-57.60	227	248	R.NAGEPVLPNVFSGFHGLAGMAR.G			Oxidation (M)
							-57.60	227	248	R.NAGEPVLPNVFSGFHGLAGMAR.G + Oxidation (M)
							-71.59	587	608	R.FVVMDAQAPELDIVAEVQLPSR.V	11	100	Oxidation (M)
L27	enolase	T. aestivum	gi|461744058	630	100	33	-44.16	12	17	R.QIFDSR.G			Oxidation (M)
							-47.57	418	423	K.YNQLLR.I			Oxidation (M)
							-43.58	439	446	K.FRAPVEPY.-
							-43.58	439	446	K.FRAPVEPY.-
							-11.69	190	199	K.MGVEVYHNLK.S	37	100
							-41.85	190	199	K.MGVEVYHNLK.S			Oxidation (M)
							-42.70	373	383	K.HAGWGVMTSHR.S
							-41.93	373	383	K.HAGWGVMTSHR.S
							-41.62	134	147	K.IPLYQHIANLAGNK.Q			2 Oxidation (M)
							-41.62	134	147	K.IPLYQHIANLAGNK.Q
							-46.71	355	369	K.VNQIGSVTESIEAVK.M	101	100
							-43.63	424	438	R.IEEELGDAAVYAGLK.F
							-73.97	67	82	K.AVNNVNSIIAPALVGK.D
							30.2	370	383	K.MSKHAGWGVMTSHR.S			Oxidation (M)
							-43.30	133	147	K.KIPLYQHIANLAGNK.Q
							-43.30	133	147	K.KIPLYQHIANLAGNK.Q
							-48.36	246	261	K.VVIGMDVAASEFYNDK.D	81	100	Oxidation (M)
							-41.22	36	53	R.AAVPSGASTGVYEALELR.D			Oxidation (M)
							-41.22	36	53	R.AAVPSGASTGVYEALELR.D
							-44.37	424	440	R.IEEELGDAAVYAGLKFR.A	132	100
							-45.06	169	185	K.LAMQEFMILPTGATSFK.E
							-46.69	169	185	K.LAMQEFMILPTGATSFK.E			Oxidation (M)
							-26.38	264	279	K.TYDLNFKEENNDGSQK.I
							-40.88	169	185	K.LAMQEFMILPTGATSFK.E			Oxidation (M)
							-47.18	246	263	K.VVIGMDVAASEFYNDKDK.T
							-47.18	246	263	K.VVIGMDVAASEFYNDKDK.T
							-42.70	246	263	K.VVIGMDVAASEFYNDKDK.T	18	100
							-39.84	148	168	K.QLVLPVPAFNVINGGSHAGNK.L
							-39.84	148	168	K.QLVLPVPAFNVINGGSHAGNK.L
							-38.10	83	102	K.DPTAQTELDNFMVQQLDGTK.N	108	100
							-52.84	384	405	R.SGETEDTFIADLAVGLSTGQIK.T			Oxidation (M)
							-36.11	83	102	K.DPTAQTELDNFMVQQLDGTK.N
							-31.14	291	315	K.SFVSEYPIVSIEDPFDQDDWVHYAK.M			Oxidation (M)
L28	Putative aconitate hydratase, cytoplasmic	T. urartu	gi|473765331	481	100	33	-45.39	42	47	K.LPYSIR.I
							-36.28	684	690	R.GTFANIR.I
							-77.51	159	165	R.ERFGFLK.W
							-35.15	695	703	K.FLGGEVGPK.T
							-41.44	48	55	R.ILLESAIR.N
							-35.82	667	674	K.DFNSYGSR.R			2 Oxidation (M)
							-18.03	666	674	R.KDFNSYGSR.R
							-35.39	447	455	K.SGLQEYFNK.Q
							-37.85	80	89	K.LAEIPFKPAR.V
							-37.85	80	89	K.LAEIPFKPAR.V
							-89.85	421	430	K.VGFKVKPWVK.T	56	100
							-32.76	70	79	K.IIDWENTSPK.L
							-37.40	284	294	K.FVEFHGEGMGK.L
							-36.50	28	38	K.FYSLPALNDPR.I			Oxidation (M)
							-36.50	28	38	K.FYSLPALNDPR.I
							-26.09	769	782	R.SNLVGMGIIPLCFK.A	74	100	2 Oxidation (M)
							-30.25	783	797	K.AGEDADSLGLTGHER.Y
							-35.89	142	156	R.SSNALQSNMELEFTR.N
							-35.89	142	156	R.SSNALQSNMELEFTR.N			Oxidation (M)
							-39.36	142	156	R.SSNALQSNMELEFTR.N	76	100
							-55.34	260	276	R.NGVTATDLVLTVTQMLR.K
							-28.06	363	377	R.ANNMFVDYNEPQLER.V
							-28.06	363	377	R.ANNMFVDYNEPQLER.V
							-40.47	260	276	R.NGVTATDLVLTVTQMLR.K	61	100	Oxidation (M)
							-35.75	363	377	R.ANNMFVDYNEPQLER.V
							-35.75	363	377	R.ANNMFVDYNEPQLER.V
							-33.04	724	743	K.SEGHDTIILAGAEYGSGSSR.D	(57)	100
							-33.04	724	743	K.SEGHDTIILAGAEYGSGSSR.D
							-32.33	90	108	R.VLLQDFTGVPAVVDLAAMR.D	72	100
							-37.95	90	108	R.VLLQDFTGVPAVVDLAAMR.D
							-37.95	90	108	R.VLLQDFTGVPAVVDLAAMR.D
							3.50	722	743	K.YKSEGHDTIILAGAEYGSGSSR.D	40	100
							-33.85	301	328	R.ATIANMSPEYGATMGFFPVDHVTLDYLR.L
L29	hypothetical protein TRIUR3_22780	T. urartu	gi|473758990	306	100	14	-21.70	166	172	K.DGAEGPR.G
							-28.15	268	274	K.ELVDEIK.F
							-28.64	243	249	K.LVYAEDR.K
							-28.64	243	249	K.LVYAEDR.K
							-25.96	252	262	K.TLQQIDDFFNK.K	23	100
							-25.96	252	262	K.TLQQIDDFFNK.K			Oxidation (M)
							-30.82	173	185	R.GWQSSDLPWTAPK.K	64	100
							-26.79	252	263	K.TLQQIDDFFNKK.I
							-26.79	252	263	K.TLQQIDDFFNKK.I			Oxidation (M)
							-29.74	128	141	R.FKDPENTTLIILDK.F	73	100
							-24.62	75	90	R.LLEEPDAQLVDIRPLK.D
							-24.62	75	90	R.LLEEPDAQLVDIRPLK.D
							-31.03	142	159	K.FDGNSELVAELVTSNGYK.G	95	100	Oxidation (M)
							-24.45	74	90	R.RLLEEPDAQLVDIRPLK.D
L30	ER molecular chaperone	T. aestivum	gi|511779051	348	100	22	-24.62	375	380	K.VQQLLR.D
							-9.27	302	310	R.ALSNQHQVR.V
							-12.76	190	201	K.DAGVIAGLNVAR.I			Oxidation (M)
							-10.72	488	498	K.FDLSGIPPAPR.G			Oxidation (M)
							-10.72	488	498	K.FDLSGIPPAPR.G			Oxidation (M)
							-46.28	266	275	R.IMDYFIKLIK.K	37	100
							-9.08	331	340	R.FEELNNDLFR.K
							-9.08	331	340	R.FEELNNDLFR.K
							-8.19	66	78	R.ITPSWVGFTDGER.L	60	100	Oxidation (M)
							-11.58	358	371	K.TQIHEIVLVGGSTR.I			Oxidation (M)
							-11.58	358	371	K.TQIHEIVLVGGSTR.I
							-0.84	329	340	R.ARFEELNNDLFR.K	90	100	2 Oxidation (M)
							0.31	52	65	K.NGHVEIIANDQGNR.I
							-51.20	79	94	R.LIGEAAKNQAAVNPER.T
							-10.82	143	158	K.VFSPEEISAMILGKMK.E
							-12.55	202	218	R.IINEPTAAAIAYGLDKR.G
							-92.23	358	374	K.TQIHEIVLVGGSTRIPK.V
							-8.14	169	185	K.INDAVVTVPAYFNDAQR.Q
							-8.14	169	185	K.INDAVVTVPAYFNDAQR.Q
							-15.47	168	185	K.KINDAVVTVPAYFNDAQR.Q	86	100
							-8.18	311	328	R.VEIESLFDGTDFSEPLTR.A
							-1.78	454	476	K.SQVFTTYQDQQTTVSIQVFEGER.S
L31	ATP synthase subunit beta, chloroplastic	T. urartu	gi|474022890	370	100	22	-2.15	67	75	K.VVDLLAPYR.R
							1.50	104	117	K.AHGGVSVFGGVGER.T
							1.50	104	117	K.AHGGVSVFGGVGER.T
							7.14	291	302	R.IVGNEHYETAQR.V	88	100
							3.35	190	203	R.FVQAGSEVSALLGR.M
							3.35	190	203	R.FVQAGSEVSALLGR.M
							4.18	161	173	R.VGLTALTMAEYFR.D	96	100
							3.32	161	173	R.VGLTALTMAEYFR.D
							-4.05	178	189	K.QDVLLFIDNIFR.F
							-16.21	104	119	K.AHGGVSVFGGVGERTR.E
							5.23	144	158	K.VALVYGQMNEPPGAR.M
							2.70	144	158	K.VALVYGQMNEPPGAR.M
							8.74	159	173	R.MRVGLTALTMAEYFR.D
							16.1	159	173	R.MRVGLTALTMAEYFR.D
							4.73	174	189	R.DVNKQDVLLFIDNIFR.F
							1.69	272	290	K.GIYPAVDPLDSTSTMLQPR.I
							12.6	272	290	K.GIYPAVDPLDSTSTMLQPR.I
							7.79	204	224	R.MPSAVGYQPTLSTEMGSLQER.I
							4.42	204	224	R.MPSAVGYQPTLSTEMGSLQER.I
							8.70	204	224	R.MPSAVGYQPTLSTEMGSLQER.I
							8.65	22	46	R.IFNVLGEPVDNLGPVDSSATFPIHR.S			Oxidation (M)
							8.65	22	46	R.IFNVLGEPVDNLGPVDSSATFPIHR.S
L32	adenosine diphosphate glucose pyrophosphatase	T. aestivum	gi|21322655	180	100	3	10.4	193	202	K.VTFLDDAQVK.K
							16.1	69	91	K.AAVTPAFVGQFPGVNGLGISAAR.L
							16.1	69	91	K.AAVTPAFVGQFPGVNGLGISAAR.L
L33	nucleoredoxin	T. aestivum	gi|591140078	534	100	24	90.3	61	66	K.LIEAYK.E
							-5.86	321	327	K.LEILAEK.A
							14.9	357	365	K.VPVAELVGK.T
							19.5	366	374	K.TVLLYFSAK.W
							18.1	184	193	R.NYVISNTGEK.V
							12.8	158	166	R.INELKEQEK.A
							19.1	444	456	R.GIPSLVAIGPDGK.T
							20.0	381	392	R.AFLPTLVDVYNK.I
							20.0	381	392	R.AFLPTLVDVYNK.I
							25.8	397	409	K.NSDFEIVFVSSDR.D	61	100
							25.8	397	409	K.NSDFEIVFVSSDR.D
							24.3	170	183	K.DNQTIHSVLATPNR.N	101	100	Oxidation (M)
							24.3	170	183	K.DNQTIHSVLATPNR.N
							22.2	96	109	K.MPWLAVPFSDSEGR.K	99	100
							23.8	96	109	K.MPWLAVPFSDSEGR.K
							23.8	96	109	K.MPWLAVPFSDSEGR.K			Oxidation (M)
							-71.32	381	394	R.AFLPTLVDVYNKIK.E	79	100
							20.9	116	130	R.FEVNGIPHLVFLDAK.T			2 Oxidation (M)
							26.2	464	480	K.TSLAVHGADAFPFTDER.I
							26.2	464	480	K.TSLAVHGADAFPFTDER.I
							-22.00	1	21	-.MAASSPTPGGGLGAILAAGDR.D	96	100	Oxidation (M)
							-16.81	203	225	K.YVGICFVVNGYPPVEEFTPVLAK.I
							29.8	410	432	R.DQSSFDDFFSGMPWLAIPLEDER.K			Oxidation (M)
							40.8	131	157	K.TGEVLTDEGVEFVSEYGIEAYPFTTER.I			2 Oxidation (M)
L34	RuBisCO large subunit-binding protein subunit alpha	T. urartu	gi|474113969	869	100	34	27.7	375	380	K.DEIQAR.V
							32.6	313	319	K.APSFGER.R
							62.6	41	47	K.EIAFDQK.S
							20.1	304	312	R.GIINVAAIK.A
							33.1	84	93	K.VVNDGVTIAR.A
							30.6	246	254	K.SIVEFENAR.V
							30.6	246	254	K.SIVEFENAR.V
							31.3	59	70	K.LASAVGVTLGPR.G	59	100
							31.3	59	70	K.LASAVGVTLGPR.G
							33.4	466	474	K.ETIEDHDER.L	74	100
							29.7	73	83	R.NVVLDEYGNPK.V
							31.7	158	168	K.TVQGLIEELER.K
							31.7	158	168	K.TVQGLIEELER.K
							33.1	416	427	K.VGATTETELEDR.Q	80	100
							31.3	233	245	R.GYISPQFVTNLEK.S
							31.3	233	245	R.GYISPQFVTNLEK.S
							47.4	387	399	K.ELSETDSIYDSEK.L	61	100
							18.0	557	570	K.YENLIESGVIDPAK.V
							30.8	267	279	K.EIIPLLEQTTQLR.C
							30.8	267	279	K.EIIPLLEQTTQLR.C
							39.0	94	110	R.AIELANPMENAGAALIR.E	115	100
							35.6	94	110	R.AIELANPMENAGAALIR.E			Oxidation (M)
							35.6	94	110	R.AIELANPMENAGAALIR.E			Oxidation (M)
							23.4	322	338	K.AVLQDIAIVTGAEYLAK.D	51	100
							36.0	339	356	K.DLGLLVENATVDQLGTAR.K
							36.0	339	356	K.DLGLLVENATVDQLGTAR.K
							31.0	50	70	R.AALQAGVEKLASAVGVTLGPR.G	131	100
							27.3	181	203	K.AVASISAGNDELIGAMIADAIDK.V
							-7.14	280	301	R.CPLFIVAEDITGEALATLVVNK.L
							42.8	358	380	K.ITIHQTTTTLIADAASKDEIQAR.V			Oxidation (M)
							42.8	358	380	K.ITIHQTTTTLIADAASKDEIQAR.V
							44.8	436	465	K.NATFAAIEEGIVPGGGAAYVHLSTYVPAIK.E	140	100
							40.2	204	232	K.VGPDGVLSIESSSSFETTVDVEEGMEIDR.G
							52.4	204	232	K.VGPDGVLSIESSSSFETTVDVEEGMEIDR.G
L35	ribulose-1,5-bisphosphate carboxylase/oxygenase large subunit	T. urartu	gi|667754420	428	100	21	30.5	440	446	R.EGNEIIR.A
							34.0	306	312	K.NHGMHFR.V
							34.0	306	312	K.NHGMHFR.V
							63.0	296	303	R.AMHAVIDR.Q	24	100
							34.7	33	41	K.DTDILAAFR.V
							34.7	33	41	K.DTDILAAFR.V
							40.4	286	295	R.DNGLLLHIHR.A	65	100
							40.4	286	295	R.DNGLLLHIHR.A
							38.8	340	350	R.EMTLGFVDLLR.D	84	100
							25.1	306	316	K.NHGMHFRVLAK.A
							34.7	340	350	R.EMTLGFVDLLR.D
							29.0	306	316	K.NHGMHFRVLAK.A	68	100
							-6.93	9	21	K.AGVGFQAGVKDYK.L
							38.4	22	32	K.LTYYTPEYETK.D
							72.2	202	213	K.DDENVNSQPFMR.W
							37.1	147	159	K.TFQGPPHGIQVER.D
							37.1	147	159	K.TFQGPPHGIQVER.D
							76.6	320	334	R.MSGGDHIHSGTVVGK.L	117	100
							73.5	320	334	R.MSGGDHIHSGTVVGK.L
							38.5	195	213	R.GGLDFTKDDENVNSQPFMR.W			Oxidation (M)
							65.7	42	79	R.VSPQPGVPPEEAGAAVAAESSTGTWTTVWTDGLTSLDR.Y			Oxidation (M)
							-17.35	72	93	K.LLDELGIPAEDVPVDQFTPLGR.M
L36	ribulose-1,5-bisphosphate carboxylase/oxygenase large subunit	T. monococcum	gi|61378618	979	100	30	1	140	146	IPPTYSK
							9	440	446	EGNEIIR
							10	306	312	NHGMHFR
							9	296	303	AMHAVIDR
							10	306	312	NHGMHFR			Oxidation (M)[4]
							10	296	303	AMHAVIDR			Oxidation (M)[2]
							8	432	439	NEGRDLAR
							3	9	18	AGVGFQAGVK
							11	228	236	SQAETGEIK
							11	188	194	ACYECLR			Carbamidomethyl (C)[2,5]
							9	132	139	ALRLEDLR
							7	33	41	DTDILAAFR	73	99.953
							7	33	41	DTDILAAFR
							9	422	431	VALEACVQAR	58	98.747	Carbamidomethyl (C)[6]
							9	422	431	VALEACVQAR			Carbamidomethyl (C)[6]
							77	304	312	QKNHGMHFR			Oxidation (M)[6]
							77	304	312	QKNHGMHFR			Oxidation (M)[6]
							8	286	295	DNGLLLHIHR	73	99.954
							8	286	295	DNGLLLHIHR
							8	218	227	FVFCAEAIYK	66	99.787	Carbamidomethyl (C)[4]
							8	218	227	FVFCAEAIYK			Carbamidomethyl (C)[4]
							8	9	21	AGVGFQAGVKDYK
							8	22	32	LTYYTPEYETK	51	93.794
							8	22	32	LTYYTPEYETK
							7	135	146	LEDLRIPPTYSK
							10	202	213	DDENVNSQPFMR
							9	147	159	TFQGPPHGIQVER	118	100
							9	147	159	TFQGPPHGIQVER
							10	320	334	MSGGDHIHSGTVVGK
							8	165	177	YGRPLLGCTIKPK			Carbamidomethyl (C)[8]
							8	216	227	DRFVFCAEAIYK			Carbamidomethyl (C)[6]
							8	464	476	AIKFEFEPVDTID	78	99.988
							8	464	476	AIKFEFEPVDTID
							8	451	463	WSPELAAACEVWK			Carbamidomethyl (C)[9]
							4	147	161	TFQGPPHGIQVERDK
							13	317	334	ALRMSGGDHIHSGTVVGK			Oxidation (M)[4]
							3	237	253	GHYLNATAGTCEEMIKR			Carbamidomethyl (C)[11]
							6	237	253	GHYLNATAGTCEEMIKR			Carbamidomethyl (C)[11], Oxidation (M)[14]
							0	195	213	GGLDFTKDDENVNSQPFMR	147	100
							0	195	213	GGLDFTKDDENVNSQPFMR
							1	195	213	GGLDFTKDDENVNSQPFMR	25	100	Oxidation (M)[18]
							1	195	213	GGLDFTKDDENVNSQPFMR			Oxidation (M)[18]
							-4	22	41	LTYYTPEYETKDTDILAAFR
							-8	42	79	VSPQPGVPPEEAGAAVAAESSTGTWTTVWTDGLTSLDR
L37	ribulose-1,5-bisphosphate carboxylase/oxygenase large subunit	T. monococcum	gi|61378618	979	100	30	1	140	146	IPPTYSK
							9	440	446	EGNEIIR
							10	306	312	NHGMHFR
							9	296	303	AMHAVIDR
							10	306	312	NHGMHFR			Oxidation (M)[4]
							10	296	303	AMHAVIDR			Oxidation (M)[2]
							8	432	439	NEGRDLAR
							3	9	18	AGVGFQAGVK
							11	228	236	SQAETGEIK
							11	188	194	ACYECLR			Carbamidomethyl (C)[2,5]
							9	132	139	ALRLEDLR
							7	33	41	DTDILAAFR	73	99.953
							7	33	41	DTDILAAFR
							9	422	431	VALEACVQAR	58	98.747	Carbamidomethyl (C)[6]
							9	422	431	VALEACVQAR			Carbamidomethyl (C)[6]
							77	304	312	QKNHGMHFR			Oxidation (M)[6]
							77	304	312	QKNHGMHFR			Oxidation (M)[6]
							8	286	295	DNGLLLHIHR	73	99.954
							8	286	295	DNGLLLHIHR
							8	218	227	FVFCAEAIYK	66	99.787	Carbamidomethyl (C)[4]
							8	218	227	FVFCAEAIYK			Carbamidomethyl (C)[4]
							8	9	21	AGVGFQAGVKDYK
							8	22	32	LTYYTPEYETK	51	93.794
							8	22	32	LTYYTPEYETK
							7	135	146	LEDLRIPPTYSK
							10	202	213	DDENVNSQPFMR
							9	147	159	TFQGPPHGIQVER	118	100
							9	147	159	TFQGPPHGIQVER
							10	320	334	MSGGDHIHSGTVVGK
							8	165	177	YGRPLLGCTIKPK			Carbamidomethyl (C)[8]
							8	216	227	DRFVFCAEAIYK			Carbamidomethyl (C)[6]
							8	464	476	AIKFEFEPVDTID	78	99.988
							8	464	476	AIKFEFEPVDTID
							8	451	463	WSPELAAACEVWK			Carbamidomethyl (C)[9]
							4	147	161	TFQGPPHGIQVERDK
							13	317	334	ALRMSGGDHIHSGTVVGK			Oxidation (M)[4]
							3	237	253	GHYLNATAGTCEEMIKR			Carbamidomethyl (C)[11]
							6	237	253	GHYLNATAGTCEEMIKR			Carbamidomethyl (C)[11], Oxidation (M)[14]
							0	195	213	GGLDFTKDDENVNSQPFMR	147	100
							0	195	213	GGLDFTKDDENVNSQPFMR
							1	195	213	GGLDFTKDDENVNSQPFMR	25	0	Oxidation (M)[18]
							1	195	213	GGLDFTKDDENVNSQPFMR			Oxidation (M)[18]
							-4	22	41	LTYYTPEYETKDTDILAAFR
							-8	42	79	VSPQPGVPPEEAGAAVAAESSTGTWTTVWTDGLTSLDR
L38	Subtilisin protease	T. aestivum	gi|182382494	133	100	3	0	484	506	NVGSDASAVYEAKVESPAGVDAK
							46	334	357	VPFNIISGTSMSCPHVSGLAALLR			Carbamidomethyl (C)[13]
							90	457	480	SGDLNYPAFAAVFSSYKDSVTYHR
							90	457	480	SGDLNYPAFAAVFSSYKDSVTYHR	122	100
L39	arabinoxylan arabinofuranohydrolase isoenzyme		gi|13398414	251	100	12	0	439	446	GTFDKTSR
	AXAH-II [Hordeum vulgare]						12	39	47	VDASSQLAR
							2	384	391	YYLGNYLK
							30	607	616	DENSFSNPTK
							1	339	348	DVLDSLEFAR
							1	339	348	DVLDSLEFAR	69	99.99
							49	372	382	YVAIGNEDCGK			Carbamidomethyl (C)[9]
							1	451	460	AFVSEYAVWR
							1	451	460	AFVSEYAVWR	58	99.88
							-6	360	371	AAMGHPEPFPVK
							-6	360	371	AAMGHPEPFPVK
							3	360	371	AAMGHPEPFPVK			Oxidation (M)[3]
							3	360	371	AAMGHPEPFPVK	7	0	Oxidation (M)[3]
							4	372	383	YVAIGNEDCGKK			Carbamidomethyl (C)[9]
							-13	239	251	TELISMLLDLKPR
							4	239	251	TELISMLLDLKPR			Oxidation (M)[6]
							4	239	251	TELISMLLDLKPR	3	0	Oxidation (M)[6]
							-14	255	267	FPGGCFVEGEWLR			Carbamidomethyl (C)[5]
							-14	255	267	FPGGCFVEGEWLR	56	99.809	Carbamidomethyl (C)[5]
							5	466	483	GSLLGSLAEAAFLTGLEK
L40	ribulose-1,5-bisphosphate carboxylase/oxygenase large		gi|32966580	711	100	27	7	440	446	EGNEIIR
	subunit [Triticum aestivum]						2	306	312	NHGMHFR
							1	296	303	AMHAVIDR
							0	306	312	NHGMHFR			Oxidation (M)[4]
							6	188	194	ACYECLR			Carbamidomethyl (C)[2,5]
							6	188	194	ACYECLR	35	54.847	Carbamidomethyl (C)[2,5]
							-2	132	139	ALRLEDLR
							1	33	41	DTDILAAFR
							1	33	41	DTDILAAFR	58	99.778
							2	351	358	DDFIEKDR
							-2	422	431	VALEACVQAR			Carbamidomethyl (C)[6]
							-2	422	431	VALEACVQAR	30	0	Carbamidomethyl (C)[6]
							61	304	312	QKNHGMHFR			Oxidation (M)[6]
							61	304	312	QKNHGMHFR			Oxidation (M)[6]
							-6	286	295	DNGLLLHIHR
							3	218	227	FVFCAEAIYK			Carbamidomethyl (C)[4]
							3	218	227	FVFCAEAIYK	30	0	Carbamidomethyl (C)[4]
							-7	340	350	EMTLGFVDLLR	63	99.926
							-10	340	350	EMTLGFVDLLR			Oxidation (M)[2]
							-3	467	477	FEFEPVDTIDK
							3	22	32	LTYYTPEYETK
							-3	202	213	DDENVNSQPFMR
							17	147	159	TFQGPPHGIQVER
							17	147	159	TFQGPPHGIQVER	88	100
							-16	165	177	YGRPLLGCTIKPK			Carbamidomethyl (C)[8]
							-16	165	177	YGRPLLGCTIKPK	11	0	Carbamidomethyl (C)[8]
							-17	216	227	DRFVFCAEAIYK			Carbamidomethyl (C)[6]
							-6	451	463	WSPELAAACEVWK			Carbamidomethyl (C)[9]
							-4	464	477	AIKFEFEPVDTIDK
							-1	237	252	GHYLNATAGTCEEMIK			Carbamidomethyl (C)[11]
							-13	335	350	LEGEREMTLGFVDLLR			Oxidation (M)[7]
							-19	237	253	GHYLNATAGTCEEMIKR			Carbamidomethyl (C)[11]
							-19	237	253	GHYLNATAGTCEEMIKR	24	0	Carbamidomethyl (C)[11]
							0	237	253	GHYLNATAGTCEEMIKR			Carbamidomethyl (C)[11], Oxidation (M)[14]
							-19	340	356	EMTLGFVDLLRDDFIEK
							-17	340	356	EMTLGFVDLLRDDFIEK			Oxidation (M)[2]
							-14	195	213	GGLDFTKDDENVNSQPF
										MR
							-14	195	213	GGLDFTKDDENVNSQPF	102	100
										MR
							14	195	213	GGLDFTKDDENVNSQPF			Oxidation (M)[18]
										MR
							-28	259	285	ELGVPIVMHDYLTGGFTA			Carbamidomethyl (C)[26]
										NTTLAHYCR
							6	259	285	ELGVPIVMHDYLTGGFTA			Carbamidomethyl (C)[26], Oxidation (M)[8]
										NTTLAHYCR
							-17	42	79	VSPQPGVPPEEAGAAVA
										AESSTGTWTTVWTDGLT
										SLDR
L41	dehydroascorbate reductase	T. aestivum	gi|28192421	620	100	15	76	114	121	DASDGSEK
							-3	33	39	KVPYQMK
							-2	33	39	KVPYQMK			Oxidation (M)[6]
							-4	25	32	VLLTLEEK
							0	59	68	VPVYNGGDGK
							6	200	209	ENLIAGWAPK
							3	102	111	IFSTFVTFLK
							3	102	111	IFSTFVTFLK	48	99.025
							4	197	209	ATKENLIAGWAPK
							0	157	168	LYHLQVALEHFK
							0	157	168	LYHLQVALEHFK	73	99.997
							6	40	52	LIDVSNKPDWFLK
							6	40	52	LIDVSNKPDWFLK	40	94.605
							-2	122	135	ALVDELQALEEHLK
							-2	122	135	ALVDELQALEEHLK	38	91.331
							28	69	83	WIADSDVITQVIEEK
							7	8	24	AAVGHPDTLGDCPFSQR			Carbamidomethyl (C)[12]
							7	8	24	AAVGHPDTLGDCPFSQR	147	100	Carbamidomethyl (C)[12]
							15	84	101	YPTPSLVTPAEYASVGSK
							3	172	189	VPETLTSVHAYTEALFSR
							3	172	189	VPETLTSVHAYTEALFSR	57	99.878
							23	136	156	AHGPYINGANISAVDLSL
										APK
							23	136	156	AHGPYINGANISAVDLSL	61	99.956
										APK
L42	vacuolar proton-ATPase	Hordeum vulgare subsp. vulgare	gi|11527563	512	100	24	-7	538	543	SVWMMR
							-5	538	543	SVWMMR			Oxidation (M)[4]
							3	538	543	SVWMMR			Oxidation (M)[4,5]
							-1	615	621	NLEDEAR
							-1	532	537	YCPFYK			Carbamidomethyl (C)[2]
							-2	383	389	LASFYER
							-67	122	130	GVSVPALDK
							-3	576	582	MGDLFYR
							-2	114	121	SGDVYIPR
							-3	576	582	MGDLFYR			Oxidation (M)[1]
							11	16	23	ESEYGYVR
							-2	393	401	VQCLGSPDR			Carbamidomethyl (C)[3]
							0	469	477	FDPGFIDMR
							0	469	477	FDPGFIDMR	34	73.558
							5	469	477	FDPGFIDMR			Oxidation (M)[8]
							-3	221	232	LAADTPLLTGQR
							-3	221	232	LAADTPLLTGQR	34	70.671
							-5	46	57	VGHDSLIGEIIR
							14	458	468	YSTALEGYYEK
							-5	202	212	EFTMLHTWPVR
							1	202	212	EFTMLHTWPVR			Oxidation (M)[4]
							-5	310	324	TTLVANTSNMPVAAR
							9	310	324	TTLVANTSNMPVAAR			Oxidation (M)[10]
							-5	340	354	DMGYNVSMMADSTSR
							28	340	354	DMGYNVSMMADSTSR			Oxidation (M)[2]
							45	340	354	DMGYNVSMMADSTSR			Oxidation (M)[2,8]
							0	266	280	YSNSDTVVYVGCGER			Carbamidomethyl (C)[12]
							0	266	280	YSNSDTVVYVGCGER	102	100	Carbamidomethyl (C)[12]
							-8	325	339	EASIYTGITIAEYFR
							-11	366	382	LAEMPADSGYPAYLASR
							-11	366	382	LAEMPADSGYPAYLASR	79	100
							2	366	382	LAEMPADSGYPAYLASR			Oxidation (M)[4]
							-7	515	531	LLREDYLAQNAFTPYDK
							-10	25	45	VSGPVVVADGMGGAAM
										YELVR
							-2	25	45	VSGPVVVADGMGGAAM			Oxidation (M)[11]
										YELVR
							4	482	499	EVLQREDDLNEIVQLVGK
							4	482	499	EVLQREDDLNEIVQLVGK
							-8	24	45	KVSGPVVVADGMGGAA
										MYELVR
							8	24	45	KVSGPVVVADGMGGAA			Oxidation (M)[12]
										MYELVR
							5	58	82	LEGDSATIQVYEETAGLT
										VNDPVLR
							5	58	82	LEGDSATIQVYEETAGLT	53	99.671
										VNDPVLR
L43	RuBisCO large subunit-binding protein subunit alpha, chloroplastic	T. urartu	gi|7960277	596	100	18	-2	485	492	LGADIIQK
							20	51	59	DIAFDQASR
							20	51	59	DIAFDQASR	30	0
							3	256	264	SVVEFENAR
							3	256	264	SVVEFENAR	48	93.162
							1	69	80	LAAAVGVTLGPR
							3	83	93	NVVLDEFGSPK
							-34	81	93	GRNVVLDEFGSPK
							-57	277	289	EILPLLEQTTQLR
							-28	314	329	GILNVAAIKAPGFGER
							-28	314	329	GILNVAAIKAPGFGER	42	75.117
							-41	478	492	LDDPEERLGADIIQK
							-50	104	120	AIELADPMENAGAALIR			Oxidation (M)[8]
							-50	104	120	AIELADPMENAGAALIR	82	99.998	Oxidation (M)[8]
							-63	332	348	ALLQDIAIVTGAEFQAK
							61	332	348	ALLQDIAIVTGAEFQAK
							-50	397	413	ELSQTDSTYDSEKLAER
							-38	349	366	DLGQLIEQTTVEQLGIAR
							-38	349	366	DLGQLIEQTTVEQLGIAR	143	100
							-38	60	80	SALQAGVEKLAAAVGVTL
										GPR
							-38	60	80	SALQAGVEKLAAAVGVTL	15	0
										GPR
							-53	272	289	ISSIKEILPLLEQTTQLR
							-53	272	289	ISSIKEILPLLEQTTQLR	12	0
							-37	83	103	NVVLDEFGSPKVVNDGV
										TIAR
							-30	493	515	ALVAPASLIAHNAGVEGE
										VIVEK
							-30	493	515	ALVAPASLIAHNAGVEGE	88	100
										VIVEK
							2	243	264	GYISPQFVTNSEKSVVEF
										ENAR
							2	243	264	GYISPQFVTNSEKSVVEF
										ENAR
L44	33kDa oxygen evolving protein of photosystem II	T. aestivum	gi|21844	476	100	8	10	85	94	RLTFDEIQSK
							10	85	94	RLTFDEIQSK	78	100
							6	130	140	FCLEPTSFTVK			Carbamidomethyl (C)[2]
							28	314	325	IQGVWYAQLESN
							1	129	140	KFCLEPTSFTVK			Carbamidomethyl (C)[3]
							-3	186	202	DGIDYAAVTVQLPGGER
							-3	186	202	DGIDYAAVTVQLPGGER	144	100
							10	101	121	GTGTANQCPTIDGGVDSFPFK			Carbamidomethyl (C)[8]
							10	101	121	GTGTANQCPTIDGGVDSFPFK	155	100	Carbamidomethyl (C)[8]
							-48	211	230	QLVATGKPESFRPFLVPSYR
							-12	182	202	FEEKDGIDYAAVTVQLPGGER
							-12	182	202	FEEKDGIDYAAVTVQLPGGER	53	99.985
L45	50S ribosomal protein L1	Z. mays	gi|195638036	319	100	9	30	213	220	GGFMEFDK
							28	161	167	YNDQQLR	41	56.487
							28	161	167	YNDQQLR
							27	182	190	IAVLTQGEK
							24	87	97	GPAFTAPTRPR	36	0
							24	87	97	GPAFTAPTRPR
							32	145	154	FVESAEAHFR	76	99.987
							32	145	154	FVESAEAHFR
							20	182	195	IAVLTQGEKIDEAR	118	100
							20	182	195	IAVLTQGEKIDEAR
							23	155	167	MNLDPKYNDQQLR
							53	139	154	QMSSAKFVESAEAHFR			Oxidation (M)[2]
							15	213	230	GGFMEFDKLIASPDMMPK			Oxidation (M)[4,15]
L46	predicted protein [Hordeum vulgare subsp. vulgare]		gi|326494300	690	100	20	20	342	348	VYDDEVR
							3	293	299	FYWAPTR
							3	293	299	FYWAPTR	46	92.917
							3	342	349	VYDDEVRK
							-18	200	208	YREAADMIK
							2	368	377	DGPVTFEQPK
							4	147	157	IPLILGIWGGK
							-7	162	171	SFQCELVFAK			Carbamidomethyl (C)[4]
							-9	293	302	FYWAPTRDDR
							-9	293	302	FYWAPTRDDR	39	66.177
							-5	308	322	GIFQTDNVSDESVVK
							-11	212	226	MCCLFINDLDAGAGR			Carbamidomethyl (C)[2,3]
							-11	212	226	MCCLFINDLDAGAGR	141	100	Carbamidomethyl (C)[2,3]
							-23	212	226	MCCLFINDLDAGAGR			Carbamidomethyl (C)[2,3], Oxidation (M)[1]
							-23	212	226	MCCLFINDLDAGAGR	93	100	Carbamidomethyl (C)[2,3], Oxidation (M)[1]
							-7	323	339	IVDTFPGQSIDFFGALR
							-7	323	339	IVDTFPGQSIDFFGALR	144	100
							-4	383	398	LLEYGHMLVQEQDNVK
							0	383	399	LLEYGHMLVQEQDNVKR
							-11	268	286	VPIVVTGNDFSTLYAPLIR
							-11	268	286	VPIVVTGNDFSTLYAPLIR	63	99.861
							-24	383	399	LLEYGHMLVQEQDNVKR			Oxidation (M)[7]
							-24	383	399	LLEYGHMLVQEQDNVKR	36	27.354	Oxidation (M)[7]
							4	172	194	MGINPIMMSAGELESGN
										AGEPAK
							-40	111	130	KYDFDNTMGGFYIAPAF
										MDK
							-35	400	421	VQLADTYMSQAALGDAN
										QDAMK
							-3	111	130	KYDFDNTMGGFYIAPAF			Oxidation (M)[8]
										MDK
							-12	399	421	RVQLADTYMSQAALGDA
										NQDAMK
							-24	378	398	MTVEKLLEYGHMLVQEQ			Oxidation (M)[1]
										DNVK
							12	263	286	EENPRVPIVVTGNDFSTL
										YAPLIR
							12	263	286	EENPRVPIVVTGNDFSTL	62	99.83
										YAPLIR
L47	Phosphoribulokinase, chloroplastic	T. aestivum	gi|129915	916	100	17	2	146	154	FSLAPLVPR
							2	146	154	FSLAPLVPR	71	99.996
							28	66	75	GTRAVATMAK			Oxidation (M)[8]
							-5	278	287	IGVIESLLEK
							1	263	273	RPFAAIVGGSK
							1	263	273	RPFAAIVGGSK	89	100
							-1	130	140	VILTSHLGRPK
							-67	1	14	MASTAAPPAALVAR
							3	250	262	ELDYLDGAVSNPK
							1	77	90	SVGDLTAADLEGKR
							4	237	249	FLKPSVAGFLLQK
							-23	333	347	GVSLLLPSDVIIADK
							3	462	476	ELPGVVALDEGVMTR
							3	462	476	ELPGVVALDEGVMTR	97	100
							6	462	476	ELPGVVALDEGVMTR			Oxidation (M)[13]
							3	177	193	LVADLANGAVLLLENVR
							3	177	193	LVADLANGAVLLLENVR	131	100
							4	209	226	LASLADLFVNDAFGTAHR
							4	209	226	LASLADLFVNDAFGTAHR	154	100
							7	95	112	ADLNVPLDDNQNITDDTR
							7	95	112	ADLNVPLDDNQNITDDTR	153	100
							4	208	226	KLASLADLFVNDAFGTAHR
							4	208	226	KLASLADLFVNDAFGTAHR	87	100
							12	438	461	VGVADVMSHISTGGGASLELLEGK
							7	438	461	VGVADVMSHISTGGGASLELLEGK			Oxidation (M)[7]
							12	304	328	AQGLSVGSSLVEEDKLELATSLLAK
L48	hypothetical protein SORBIDRAFT_02g032250	T. aestivum	gi|242045532	949	100	16	34	339	346	AIGINVPR
	[Sorghum bicolor]						15	395	402	KVANFLAR
							57	34	42	SGFLSLVSR
							28	250	259	GGTLISYEGR
							28	250	259	GGTLISYEGR	73	99.984
							11	322	334	VLQLETAAGAAIR
							11	322	334	VLQLETAAGAAIR	119	100
							11	175	186	IVTEDFLPLPSK
							11	175	186	IVTEDFLPLPSK	43	83.675
							53	2	17	AAAAAAAVSVDEKLDK
							16	43	55	YLSGEAEQIEWSK
							16	43	55	YLSGEAEQIEWSK	90	100
							8	244	259	TLADVKGGTLISYEGR
							-13	316	334	EVDGVKVLQLETAAGAAI
										R
							-18	260	277	VQLLEIAQVPDEHVNEFK
							-18	260	277	VQLLEIAQVPDEHVNEFK	133	100
							-11	192	211	DGWYPPGHGDVFPSLN
										NSGK
							-11	192	211	DGWYPPGHGDVFPSLN	135	100
										NSGK
							1	157	174	YSNSNIEIHTFNQSQYPR
							1	157	174	YSNSNIEIHTFNQSQYPR	125	100
							-6	132	152	YGCSVPLLLMNSFNTHD			Carbamidomethyl (C)[3]
										DTQK
							-6	132	152	YGCSVPLLLMNSFNTHD	106	100	Carbamidomethyl (C)[3]
										DTQK
							-10	132	152	YGCSVPLLLMNSFNTHD			Carbamidomethyl (C)[3], Oxidation (M)[10]
										DTQK
							9	153	174	IVEKYSNSNIEIHTFNQSQ
										YPR
							-42	354	379	ATSDLLLVQSDLYTLVDG
										FVIRNPAR
L49	RecName: Full=Leucine aminopeptidase 2,	T. aestivum	gi|75261364	86	99.959	10	-12	157	164	AGQSVVLR
	chloroplastic; AltName: Full=Leucyl aminopeptidase 2;						-12	157	164	AGQSVVLR
	Short=LAP 2; AltName: Full=Proline aminopeptidase 2;						-14	532	543	SGVADMVNTGGR
	AltName: Full=Prolyl aminopeptidase 2; Flags:						-14	544	555	QGGSITAALFLK
	Precursor						-13	368	379	GLTFDSGGYNIK
							-13	368	379	GLTFDSGGYNIK	37	84.257
							-10	445	456	TIEVNNTDAEGR
							-7	391	404	FDMGGSAAVFGAAK
							10	391	404	FDMGGSAAVFGAAK			Oxidation (M)[3]
							-97	108	122	GDILAIAVTENDLVK
							-18	580	595	AATGFGVSTLVEWVLK
							-18	580	598	AATGFGVSTLVEWVLKN
										SS
							-37	67	99	MGHTAAAAAAAGPALGL
										TKPNAVEPPQVSFAAK
L50	RecName: Full=Leucine aminopeptidase 2,	T. aestivum	gi|75261364	86	99.959	10	-12	157	164	AGQSVVLR
	chloroplastic; AltName: Full=Leucyl aminopeptidase 2;						-12	157	164	AGQSVVLR
	Short=LAP 2; AltName: Full=Proline aminopeptidase 2;						-14	532	543	SGVADMVNTGGR
	AltName: Full=Prolyl aminopeptidase 2; Flags:						-14	544	555	QGGSITAALFLK
	Precursor						-13	368	379	GLTFDSGGYNIK
							-13	368	379	GLTFDSGGYNIK	37	84.257
							-10	445	456	TIEVNNTDAEGR
							-7	391	404	FDMGGSAAVFGAAK
							10	391	404	FDMGGSAAVFGAAK			Oxidation (M)[3]
							-97	108	122	GDILAIAVTENDLVK
							-18	580	595	AATGFGVSTLVEWVLK
							-18	580	598	AATGFGVSTLVEWVLKN
										SS
							-37	67	99	MGHTAAAAAAAGPALGL
										TKPNAVEPPQVSFAAK
L51	cytosolic aconitase	Triticum aestivum	gi|290783890	200	100	15	12	40	46	INNRVVR
							-3	346	352	VYDDEVR
							19	297	303	FYWAPTR
							29	346	353	VYDDEVRK
							2	372	381	EGPPTFDQPK
							80	316	326	TDNVPDEAVVR
							80	316	326	TDNVPDEAVVR
							21	166	175	SFQCELVFAK			Carbamidomethyl (C)[4]
							-3	354	365	WVGEIGVENISK
							61	53	64	ELDEGKQTDADR
							22	353	365	KWVGEIGVENISK
							54	372	386	EGPPTFDQPKMTIEK
							54	372	386	EGPPTFDQPKMTIEK
							22	216	230	MCCLFINDLDAGAGR			Carbamidomethyl (C)[2,3], Oxidation (M)[1]
							40	327	343	LVDTFPGQSIDFFGALR
							40	327	343	LVDTFPGQSIDFFGALR
L52	methionine synthase 1 enzyme	Hordeum vulgare subsp. vulgare	gi|68655495	391	100	27	72	611	617	EGLPLRK
							64	130	136	FSYSSHK
							57	393	400	VTNEEVQK
							-15	271	279	GTKTLELVK
							60	137	145	AINEYKEAK
							63	287	296	YLFAGVVDGR
							63	287	296	YLFAGVVDGR	53	98.682
							65	705	714	IPSKEEIADR
							73	675	684	SDEKLLSVFR
							73	675	684	SDEKLLSVFR	6	0
							71	19	28	FALESFWDGK
							59	545	555	MAQSMTARPMK			Oxidation (M)[1,5,10]
							59	29	42	SSAEDLEKVATDLR
							67	373	387	DEAYFAANAAALASR
							54	197	212	AAGASWIQFDEPTLVK
							-15	174	189	SFSPLSLLSSILPVYK
							62	254	270	TLTSLSSVTAYGFDLER
							62	254	270	TLTSLSSVTAYGFDLER	33	0
							31	739	755	KYAEVKPALTNMVEAAK			Oxidation (M)[12]
							49	458	473	ISEEEYTNAIKEEISK
							58	477	493	IQEELDIDVLVHGEPER
							72	685	704	EGVVYGAGIGPGVYDIHS
										PR
							72	685	704	EGVVYGAGIGPGVYDIHS	23	0
										PR
							73	19	36	FALESFWDGKSSAEDLE
										K
							67	367	387	ALAGQKDEAYFAANAAA
										LASR
							67	367	387	ALAGQKDEAYFAANAAA	33	0
										LASR
							69	590	610	EVEDLEAGGIQVIQIDEAA
										LR
							69	590	610	EVEDLEAGGIQVIQIDEAA	29	0
										LR
							75	427	447	LNLPVLPTTTIGSFPQTVE
										LR
							49	589	610	KEVEDLEAGGIQVIQIDEA
										ALR
							63	426	447	KLNLPVLPTTTIGSFPQTV
										ELR
							38	427	448	LNLPVLPTTTIGSFPQTVE
										LRR
							46	522	544	CVKPPIIYGDVSRPNPMT			Carbamidomethyl (C)[1], Oxidation (M)[17]
										VFWSK
L53	methionine synthase 1 enzyme	Hordeum vulgare subsp. vulgare	gi|68655495	391	100	27	72	611	617	EGLPLRK
							64	130	136	FSYSSHK
							57	393	400	VTNEEVQK
							-15	271	279	GTKTLELVK
							60	137	145	AINEYKEAK
							63	287	296	YLFAGVVDGR
							63	287	296	YLFAGVVDGR	53	98.682
							65	705	714	IPSKEEIADR
							73	675	684	SDEKLLSVFR
							73	675	684	SDEKLLSVFR	6	100
							71	19	28	FALESFWDGK
							59	545	555	MAQSMTARPMK			Oxidation (M)[1,5,10]
							59	29	42	SSAEDLEKVATDLR
							67	373	387	DEAYFAANAAALASR
							54	197	212	AAGASWIQFDEPTLVK
							-15	174	189	SFSPLSLLSSILPVYK
							62	254	270	TLTSLSSVTAYGFDLER
							62	254	270	TLTSLSSVTAYGFDLER	33	100
							31	739	755	KYAEVKPALTNMVEAAK			Oxidation (M)[12]
							49	458	473	ISEEEYTNAIKEEISK
							58	477	493	IQEELDIDVLVHGEPER
							72	685	704	EGVVYGAGIGPGVYDIHS
										PR
							72	685	704	EGVVYGAGIGPGVYDIHS	23	100
										PR
							73	19	36	FALESFWDGKSSAEDLE
										K
							67	367	387	ALAGQKDEAYFAANAAA
										LASR
							67	367	387	ALAGQKDEAYFAANAAA	33	100
										LASR
							69	590	610	EVEDLEAGGIQVIQIDEAA
										LR
							69	590	610	EVEDLEAGGIQVIQIDEAA	29	100
										LR
							75	427	447	LNLPVLPTTTIGSFPQTVE
										LR
							49	589	610	KEVEDLEAGGIQVIQIDEA
										ALR
							63	426	447	KLNLPVLPTTTIGSFPQTV
										ELR
							38	427	448	LNLPVLPTTTIGSFPQTVE
										LRR
							46	522	544	CVKPPIIYGDVSRPNPMT			Carbamidomethyl (C)[1], Oxidation (M)[17]
										VFWSK
L54	ribulose-1,5-bisphosphate carboxylase/oxygenase large subunit	T. monococcum	gi|61378618	979	100	30	1	140	146	IPPTYSK
							9	440	446	EGNEIIR
							10	306	312	NHGMHFR
							9	296	303	AMHAVIDR
							10	306	312	NHGMHFR			Oxidation (M)[4]
							10	296	303	AMHAVIDR			Oxidation (M)[2]
							8	432	439	NEGRDLAR
							3	9	18	AGVGFQAGVK
							11	228	236	SQAETGEIK
							11	188	194	ACYECLR			Carbamidomethyl (C)[2,5]
							9	132	139	ALRLEDLR
							7	33	41	DTDILAAFR	73	99.953
							7	33	41	DTDILAAFR
							9	422	431	VALEACVQAR	58	98.747	Carbamidomethyl (C)[6]
							9	422	431	VALEACVQAR			Carbamidomethyl (C)[6]
							77	304	312	QKNHGMHFR			Oxidation (M)[6]
							77	304	312	QKNHGMHFR			Oxidation (M)[6]
							8	286	295	DNGLLLHIHR	73	99.954
							8	286	295	DNGLLLHIHR
							8	218	227	FVFCAEAIYK	66	99.787	Carbamidomethyl (C)[4]
							8	218	227	FVFCAEAIYK			Carbamidomethyl (C)[4]
							8	9	21	AGVGFQAGVKDYK
							8	22	32	LTYYTPEYETK	51	93.794
							8	22	32	LTYYTPEYETK
							7	135	146	LEDLRIPPTYSK
							10	202	213	DDENVNSQPFMR
							9	147	159	TFQGPPHGIQVER	118	100
							9	147	159	TFQGPPHGIQVER
							10	320	334	MSGGDHIHSGTVVGK
							8	165	177	YGRPLLGCTIKPK			Carbamidomethyl (C)[8]
							8	216	227	DRFVFCAEAIYK			Carbamidomethyl (C)[6]
							8	464	476	AIKFEFEPVDTID	78	99.988
							8	464	476	AIKFEFEPVDTID
							8	451	463	WSPELAAACEVWK			Carbamidomethyl (C)[9]
							4	147	161	TFQGPPHGIQVERDK
							13	317	334	ALRMSGGDHIHSGTVVGK			Oxidation (M)[4]
							3	237	253	GHYLNATAGTCEEMIKR			Carbamidomethyl (C)[11]
							6	237	253	GHYLNATAGTCEEMIKR			Carbamidomethyl (C)[11], Oxidation (M)[14]
							0	195	213	GGLDFTKDDENVNSQPFMR	147	100
							0	195	213	GGLDFTKDDENVNSQPFMR
							1	195	213	GGLDFTKDDENVNSQPFMR	25	0	Oxidation (M)[18]
							1	195	213	GGLDFTKDDENVNSQPFMR			Oxidation (M)[18]
							-4	22	41	LTYYTPEYETKDTDILAAFR
							-8	42	79	VSPQPGVPPEEAGAAVAAESSTGTWTTVWTDGLTSLDR
L55	triosephosphat-isomerase	[Triticum aestivum]	gi|11124572	458	100	11	4	5	12	FFVGGNWK
							4	5	12	FFVGGNWK	47	98.833
							0	114	123	VAYALAQGLK
							0	195	206	TNVSPEVAESTR
							0	195	206	TNVSPEVAESTR	76	99.998
							2	207	219	IIYGGSVTGASCK			Carbamidomethyl (C)[12]
							15	124	135	VIACVGETLEQR			Carbamidomethyl (C)[4]
							15	124	135	VIACVGETLEQR	97	100	Carbamidomethyl (C)[4]
							12	101	113	SLMGESSEFVGEK
							12	101	113	SLMGESSEFVGEK	61	99.953
							18	101	113	SLMGESSEFVGEK			Oxidation (M)[3]
							18	101	113	SLMGESSEFVGEK	61	99.943	Oxidation (M)[3]
							-8	136	149	EAGSTMAVVAEQTK
							-4	136	149	EAGSTMAVVAEQTK			Oxidation (M)[6]
							1	100	113	RSLMGESSEFVGEK
							13	100	113	RSLMGESSEFVGEK			Oxidation (M)[4]
							-10	56	70	LRPEIQVAAQNCWVK			Carbamidomethyl (C)[12]
							-10	56	70	LRPEIQVAAQNCWVK	82	100	Carbamidomethyl (C)[12]
							-10	54	70	GKLRPEIQVAAQNCWVK			Carbamidomethyl (C)[14]
							20	155	175	IKDWTNVVVAYEPVWAIGTGK
L56	ferredoxin-NADP(H) oxidoreductase	Triticum aestivum	gi|20302471	254	100	14	9	268	274	VDYAISR
							-87	275	283	EETNAAGEK
							-87	275	283	EETNAAGEK
							-97	71	80	FRPKEPYVGK
							-20	344	353	KSEQWNVEVY
							-82	319	330	GIDEIMIPLASK			Oxidation	(M)[6]
							-57	157	168	LVYTNDAGEVVK
							-81	304	314	DNTYVYMCGLK			Carbamidomethyl	(C)[8],	Oxidation
							25	223	232	MFFEKYEDYK			Oxidation	(M)[1]
							-85	156	168	RLVYTNDAGEVVK
							-73	262	274	APDNFRVDYAISR
							-56	133	148	LYSIASSALGDFGDAK
							-56	133	148	LYSIASSALGDFGDAK	97	100
							-56	268	283	VDYAISREETNAAGEK
							-31	199	217	DPNATIIMLATGTGIAPFR			Oxidation	(M)[8]
							-31	199	217	DPNATIIMLATGTGIAPFR	58	99.714	Oxidation	(M)[8]
							23	169	192	GVCSNFLCDLKPGADVNITGPVGK			Carbamidomethyl	(C)[3,8]
L57	PREDICTED: 6-phosphogluconate dehydrogenase,decarboxylating-like isoform 1	Brachypodium distachyon	gi|357110692	702	100	17	2	39	45	VDETVQR
							28	115	121	EKAMEER			Oxidation	(M)[4]
							2	26	34	GFPISVYNR
							2	26	34	GFPISVYNR	45	89.471
							7	292	300	FLSGLKDER
							7	292	300	FLSGLKDER	44	85.632
							-39	320	328	AQLIEDVRK
							-1	441	450	LPANLVQAQR
							-1	441	450	LPANLVQAQR	81	99.997
							-6	353	363	GWGLNLGELAR
							-6	353	363	GWGLNLGELAR	90	100
							5	451	460	DYFGAHTYER
							5	451	460	DYFGAHTYER	77	99.992
							-71	35	45	TTSKVDETVQR
							52	35	45	TTSKVDETVQR
							-58	439	450	DRLPANLVQAQR
							33	439	450	DRLPANLVQAQR
							33	439	450	DRLPANLVQAQR	83	99.998
							-30	335	346	ICSYAQGMNIIK			Carbamidomethyl	(C)[2]
							8	335	346	ICSYAQGMNIIK			Carbamidomethyl	(C)[2],	Oxidation
							18	306	319	IFQGDYSTDLPVDK
							-21	335	348	ICSYAQGMNIIKAK			Carbamidomethyl	(C)[2],	Oxidation
							73	349	363	STEKGWGLNLGELAR
							32	122	138	GLLYLGMGVSGGEEGAR
							-17	122	138	GLLYLGMGVSGGEEGAR			Oxidation	(M)[7]
							-17	122	138	GLLYLGMGVSGGEEGAR	73	99.98	Oxidation	(M)[7]
							-41	162	178	VSAQVPDSGPCVTYIGK			Carbamidomethyl	(C)[11]
							-41	162	178	VSAQVPDSGPCVTYIGK	89	100	Carbamidomethyl	(C)[11]
							48	46	71	AKIEGNLPLYGFHDPASFVNSIQKPR
L58	dehydroascorbate reductase	T. aestivum	gi|28192421	620	100	15	76	114	121	DASDGSEK
							-3	33	39	KVPYQMK
							-2	33	39	KVPYQMK			Oxidation (M)[6]
							-4	25	32	VLLTLEEK
							0	59	68	VPVYNGGDGK
							6	200	209	ENLIAGWAPK
							3	102	111	IFSTFVTFLK
							3	102	111	IFSTFVTFLK	48	99.025
							4	197	209	ATKENLIAGWAPK
							0	157	168	LYHLQVALEHFK
							0	157	168	LYHLQVALEHFK	73	99.997
							6	40	52	LIDVSNKPDWFLK
							6	40	52	LIDVSNKPDWFLK	40	94.605
							-2	122	135	ALVDELQALEEHLK
							-2	122	135	ALVDELQALEEHLK	38	91.331
							28	69	83	WIADSDVITQVIEEK
							7	8	24	AAVGHPDTLGDCPFSQR			Carbamidomethyl (C)[12]
							7	8	24	AAVGHPDTLGDCPFSQR	147	100	Carbamidomethyl (C)[12]
							15	84	101	YPTPSLVTPAEYASVGSK
							3	172	189	VPETLTSVHAYTEALFSR
							3	172	189	VPETLTSVHAYTEALFSR	57	99.878
							23	136	156	AHGPYINGANISAVDLSL
										APK
							23	136	156	AHGPYINGANISAVDLSL	61	99.956
										APK
L59	ATP synthase CF1 beta subunit	T. aestivum	gi|14017579	1030	100	15	-50	391	397	VKETLQR
							-2	487	498	AITLEEENKSQK
							1	379	390	IVGNEHYETAQR
							1	379	390	IVGNEHYETAQR	102	100
							1	278	291	FVQAGSEVSALLGR
							1	278	291	FVQAGSEVSALLGR	132	100
							3	249	261	VGLTALTMAEYFR
							3	249	261	VGLTALTMAEYFR	108	100
							-4	249	261	VGLTALTMAEYFR			Oxidation (M)[8]
							-1	266	277	QDVLLFIDNIFR
							6	232	246	VALVYGQMNEPPGAR
							6	232	246	VALVYGQMNEPPGAR	105	100
							6	232	246	VALVYGQMNEPPGAR			Oxidation (M)[8]
							6	232	246	VALVYGQMNEPPGAR	33	97.368	Oxidation (M)[8]
							-5	379	392	IVGNEHYETAQRVK
							7	247	261	MRVGLTALTMAEYFR
							28	247	261	MRVGLTALTMAEYFR			Oxidation (M)[1]
							10	262	277	DVNKQDVLLFIDNIFR
							10	262	277	DVNKQDVLLFIDNIFR	139	100
							20	360	378	GIYPAVDPLDSTSTMLQP
										R
							20	360	378	GIYPAVDPLDSTSTMLQP	140	100
										R
							21	360	378	GIYPAVDPLDSTSTMLQP			Oxidation (M)[15]
										R
							21	360	378	GIYPAVDPLDSTSTMLQP	20	49.029	Oxidation (M)[15]
										R
							20	292	312	MPSAVGYQPTLSTEMGS
										LQER
							20	292	312	MPSAVGYQPTLSTEMGS	180	100
										LQER
							35	292	312	MPSAVGYQPTLSTEMGS			Oxidation (M)[1]
										LQER
							35	292	312	MPSAVGYQPTLSTEMGS	112	100	Oxidation (M)[1]
										LQER
							20	226	246	NIEESKVALVYGQMNEPP
										GAR
							56	292	312	MPSAVGYQPTLSTEMGS			Oxidation (M)[1,15]
										LQER
							5	226	246	NIEESKVALVYGQMNEPP			Oxidation (M)[14]
										GAR
							-1	319	354	GSITSIQAVYVPADDLTD
										PAPATTFAHLDATTVLSR
							12	318	354	KGSITSIQAVYVPADDLT
										DPAPATTFAHLDATTVLS
										R
							81	318	354	KGSITSIQAVYVPADDLT
										DPAPATTFAHLDATTVLS
										R
L60	RuBisCO large subunit-binding protein subunit beta, chloroplastic	T. aestivum	gi|2493650	1030	100	20	-42	401	407	ALCYPLK			Carbamidomethyl	(C)[3]
							-10	126	134	GVVTLEEGR
							-22	400	407	RALCYPLK			Carbamidomethyl	(C)[4]
							-6	125	134	KGVVTLEEGR
							49	164	172	MTTEYENCK			Carbamidomethyl	(C)[8]
							24	458	468	CCLEHAASVAK			Carbamidomethyl	(C)[1,2]
							-92	185	195	DLINVLEEAIR
							2	185	195	DLINVLEEAIR
							2	185	195	DLINVLEEAIR	93	100
							-65	401	411	ALCYPLKLIAK			Carbamidomethyl	(C)[3]
							-96	60	72	VIAAGANPVQITR
							8	60	72	VIAAGANPVQITR
							8	60	72	VIAAGANPVQITR	97	100
							2	226	237	ICAIKAPGFGER			Carbamidomethyl	(C)[2]
							-82	151	163	GYISPYFVTDSEK
							-82	151	163	GYISPYFVTDSEK	85	100
							-95	13	26	EVELEDPVENIGAK
							5	13	26	EVELEDPVENIGAK
							-67	304	317	NLIEAAEQDYEKEK
							-52	358	374	AAVEEGIVVGGGCTLLR			Carbamidomethyl	(C)[13]
							-52	358	374	AAVEEGIVVGGGCTLLR	175	100	Carbamidomethyl	(C)[13]
							-47	135	150	SSENNLYVVEGMQFER
							-47	135	150	SSENNLYVVEGMQFER	132	100
							-60	135	150	SSENNLYVVEGMQFER			Oxidation	(M)[12]
							-60	135	150	SSENNLYVVEGMQFER	62	99.825	Oxidation	(M)[12]
							-48	281	298	ESTTIVGDGSTQEEVTKR
							-48	281	298	ESTTIVGDGSTQEEVTKR	109	100
							-41	325	345	LAGGVAVIQVGAQTETELKEK
							-28	35	59	TNDLAGDGTTTSVVLAQGLIAEGVK
							-28	35	59	TNDLAGDGTTTSVVLAQGLIAEGVK	160	100
							-16	432	454	FGYNAATGQYEDLMAAGIIDPTK
							-9	432	454	FGYNAATGQYEDLMAAGIIDPTK			Oxidation	(M)[14]
							-4	151	172	GYISPYFVTDSEKMTTEYENCK			Carbamidomethyl	(C)[21],	Oxidation	(M)[14]
L61	NADP-dependent malic enzyme	T. aestivum	gi|158701881	276	100	17	27	538	546	AYDLGLASR
							27	538	546	AYDLGLASR	49	96.378
							-11	80	87	SYTVPLHR
							-11	80	87	SYTVPLHR	33	0
							19	43	51	GLAFSEAER
							6	547	555	LPRPDDLVK
							21	135	144	RPQGLYISLK
							36	336	345	HTELPVDDCR			Carbamidomethyl	(C)[9]
							-1	514	524	GLIFPPFTNIR
							14	160	171	SIQVIVVTDGER
							14	160	171	SIQVIVVTDGER	41	77.819
							56	2	14	AGGGVEDVYGEDR
							21	40	51	HNKGLAFSEAER
							43	135	146	RPQGLYISLKDK
							-9	556	567	YAESCMYTPLYR			Carbamidomethyl	(C)[5],	Oxidation	(M)[6]
							-9	556	567	YAESCMYTPLYR	40	68.885	Carbamidomethyl	(C)[5],	Oxidation	(M)[6]
							-21	58	72	GLLPPAIVSQEHQEK
							-33	43	57	GLAFSEAERDAHYLR
							-32	58	73	GLLPPAIVSQEHQEKK
							10	444	462	GTAVFASGSPFDPVEYEGK
							30	232	249	ATGEEYHELLQEFMNAVK			Oxidation	(M)[14]
L62	predicted protein	Hordeum vulgare subsp. vulgare	gi|326494166	390	100	22	-70	352	358	LLEFAQK
							-68	23	29	VFWQSIK
							-76	135	142	HAFGDQYR
							-76	135	142	HAFGDQYR	56	99.268
							-65	43	51	YFDLGVLHR
							-65	43	51	YFDLGVLHR	38	49.264
							-76	23	31	VFWQSIKDK
							-61	261	270	SEGGYVWACK			Carbamidomethyl (C)[9]
							-37	87	95	EFNLKQMWR
							-47	87	95	EFNLKQMWR			Oxidation (M)[7]
							-76	32	42	LIFPFLDLDIK
							-55	302	314	TIEAEAAHGTVTR
							-44	359	371	LEEACVGTVESGK			Carbamidomethyl (C)[5]
							-55	239	249	YEAAGIWYEHR
							-55	239	249	YEAAGIWYEHR	34	0
							-65	75	86	CATITPDEDRVK			Carbamidomethyl (C)[1]
							-53	122	134	LVPGWTKPICIGR			Carbamidomethyl (C)[10]
							-53	122	134	LVPGWTKPICIGR			Carbamidomethyl (C)[10]
							-73	372	385	MTKDLALLVHGSSK
							-55	237	249	SKYEAAGIWYEHR
							-55	237	249	SKYEAAGIWYEHR	61	99.764
							-48	8	22	VANPIVEMDGDEMTR
							-61	8	22	VANPIVEMDGDEMTR			Oxidation (M)[8]
							-7	223	236	FKDIFQEIYEAGWK
							-77	302	317	TIEAEAAHGTVTRHFR
							-51	322	338	GGETSTNSIASIFAWTR
							-51	322	338	GGETSTNSIASIFAWTR	8	0
							-45	389	406	SDYLNTEEFIDAVAAELK
							-31	352	371	LLEFAQKLEEACVGTVES			Carbamidomethyl (C)[12]
										GK
							-40	156	190	LVFEGKDETVDLEVFNFT			Oxidation (M)[25,27]
										GAGGVAMAMYNTDESIR
L63	predicted protein	[Hordeum vulgare subsp. vulgare]	gi|326514018	399	100	10	2	49	55	QLWFASK
							1	178	185	QYFLGLEK
							1	178	185	QYFLGLEK	66	99.896
							-32	1	10	MAAQGLLSGR			Oxidation	(M)[1]
							25	90	100	WLAYGEIFNGR
							5	166	177	LQDWYNPGSMGK
							14	166	177	LQDWYNPGSMGK			Oxidation	(M)[10]
							14	166	177	LQDWYNPGSMGK	49	95.429	Oxidation	(M)[10]
							30	44	55	QNDNRQLWFASK
							35	165	177	RLQDWYNPGSMGK
							27	165	177	RLQDWYNPGSMGK			Oxidation	(M)[11]
							27	165	177	RLQDWYNPGSMGK	41	72.523	Oxidation	(M)[11]
							16	101	117	TAMMGVVGMIAPEALGK			Oxidation	(M)[3,4]
							13	101	117	TAMMGVVGMIAPEALGK			Oxidation	(M)[3,4,9]
							26	186	209	YLGGSGDPAYPGGPIFNPLGFGTK
							26	186	209	YLGGSGDPAYPGGPIFNPLGFGTK	161	100
							97	56	89	QSLTYLDGTLPGDFGFDPLGLSDPEGTGGFIEPR
L64	predicted protein	Hordeum vulgare subsp. vulgare	gi|326533372	316	100	14	-62	652	660	FGASAPAPK
							-25	407	413	MFGDFQK			Oxidation	(M)[1]
							-54	330	336	FAQYEQK
							-41	67	73	NPYWFNR
							-41	67	73	NPYWFNR	42	82.873
							-94	29	37	FLAIDAVEK
							-94	29	37	FLAIDAVEK	16	0
							7	337	345	YPEDAATLK
							-25	234	243	NGNDGYDEIR
							-38	234	244	NGNDGYDEIRK
							-47	374	385	NLSQQCLNALAK			Carbamidomethyl	(C)[6]
							-48	407	419	MFGDFQKDTPEER			Oxidation	(M)[1]
							-64	501	514	AMPNMLMFRPADGK			Oxidation	(M)[2,5,7]
							-64	501	514	AMPNMLMFRPADGK			Oxidation	(M)[2,5,7]
							-51	330	345	FAQYEQKYPEDAATLK
							-45	273	292	ANSYAVHGAALGTSEVEATR
							-45	273	292	ANSYAVHGAALGTSEVEATR	185	100
							-44	386	406	VVPGLIGGSADLASSNMTLLK			Oxidation	(M)[17]
L65	dehydroascorbate reductase	T. aestivum	gi|28192421	620	100	15	76	114	121	DASDGSEK
							-3	33	39	KVPYQMK
							-2	33	39	KVPYQMK			Oxidation (M)[6]
							-4	25	32	VLLTLEEK
							0	59	68	VPVYNGGDGK
							6	200	209	ENLIAGWAPK
							3	102	111	IFSTFVTFLK
							3	102	111	IFSTFVTFLK	48	99.025
							4	197	209	ATKENLIAGWAPK
							0	157	168	LYHLQVALEHFK
							0	157	168	LYHLQVALEHFK	73	99.997
							6	40	52	LIDVSNKPDWFLK
							6	40	52	LIDVSNKPDWFLK	40	94.605
							-2	122	135	ALVDELQALEEHLK
							-2	122	135	ALVDELQALEEHLK	38	91.331
							28	69	83	WIADSDVITQVIEEK
							7	8	24	AAVGHPDTLGDCPFSQR			Carbamidomethyl (C)[12]
							7	8	24	AAVGHPDTLGDCPFSQR	147	100	Carbamidomethyl (C)[12]
							15	84	101	YPTPSLVTPAEYASVGSK
							3	172	189	VPETLTSVHAYTEALFSR
							3	172	189	VPETLTSVHAYTEALFSR	57	99.878
							23	136	156	AHGPYINGANISAVDLSL
										APK
							23	136	156	AHGPYINGANISAVDLSL	61	99.956
										APK
L66	predicted protein	Hordeum vulgare subsp. vulgare	gi|326509981	279	100	7	-53	153	160	FEDERQGK
							-83	161	170	VQVVASPLIR
							-83	161	170	VQVVASPLIR	77	99.997
							-92	131	143	VANILSGNYCQPK			Carbamidomethyl	(C)[10]
							-92	131	143	VANILSGNYCQPK	82	99.999	Carbamidomethyl	(C)[10]
							-90	87	101	YLPPAPSSPGFVFFK
							-91	144	157	CAEPWVEVKFEDER			Carbamidomethyl	(C)[1]
							-73	171	187	LTNRPNATIEDIGSPEK
							-73	171	187	LTNRPNATIEDIGSPEK	74	99.994
							-11	188	213	LIASLGPFVTGNTLEPEEIIETSVEK
L68	RecName: Full=Leucine aminopeptidase 2,	T. aestivum	gi|75261364	86	99.959	10	-12	157	164	AGQSVVLR
	chloroplastic; AltName: Full=Leucyl aminopeptidase 2;						-12	157	164	AGQSVVLR
	Short=LAP 2; AltName: Full=Proline aminopeptidase 2;						-14	532	543	SGVADMVNTGGR
	AltName: Full=Prolyl aminopeptidase 2; Flags:						-14	544	555	QGGSITAALFLK
	Precursor						-13	368	379	GLTFDSGGYNIK
							-13	368	379	GLTFDSGGYNIK	37	84.257
							-10	445	456	TIEVNNTDAEGR
							-7	391	404	FDMGGSAAVFGAAK
							10	391	404	FDMGGSAAVFGAAK			Oxidation (M)[3]
							-97	108	122	GDILAIAVTENDLVK
							-18	580	595	AATGFGVSTLVEWVLK
							-18	580	598	AATGFGVSTLVEWVLKN
										SS
							-37	67	99	MGHTAAAAAAAGPALGL
										TKPNAVEPPQVSFAAK
L69	Ribulose bisphosphate carboxylase small chain	T. urartu	gi|474416311	291	100	16	-22.49	47	52	K.VGFIFR.E
							-22.18	29	35	K.QVDYLIR.S
							-22.18	29	35	K.QVDYLIR.S	43	100
							-26.53	65	70	R.YWTMWK.L			Oxidation (M)
							-17.64	65	70	R.YWTMWK.L
							-19.11	100	107	R.IIGFDNMR.Q			Oxidation (M)
							-22.02	100	107	R.IIGFDNMR.Q			Oxidation (M)
							-22.02	100	107	R.IIGFDNMR.Q	17	100
							-22.26	92	99	K.EYPDAYVR.I
							-22.26	92	99	K.EYPDAYVR.I	60	100
							-18.17	53	64	R.EHNASPGYYDGR.Y
							-18.17	53	64	R.EHNASPGYYDGR.Y	88	100
							-32.31	12	28	K.FETLSYLPPLSTEALLK.Q
							-23.00	11	28	K.KFETLSYLPPLSTEALLK.Q			Oxidation (M)
							-36.37	71	91	K.LPMFGCTDATQVINEVEEVKK.E
							-71.98	12	35	K.FETLSYLPPLSTEALLKQVDYLIR.S
L70	ribulose-1,5-bisphosphate carboxylase/oxygenase small subunit	T. aestivum	gi|11990897	300	100	18	53.1	94	99	K.VGFIFR.E
							55.1	76	82	K.QVDYLIR.S
							53.0	112	117	R.YWTMWK.L			Oxidation (M)
							43.4	112	117	R.YWTMWK.L
							60.1	147	154	R.IIGFDNMR.Q
							60.1	147	154	R.IIGFDNMR.Q	46	100	Oxidation (M)
							58.8	147	154	R.IIGFDNMR.Q
							58.1	139	146	K.EYPDAYVR.I
							58.1	139	146	K.EYPDAYVR.I	52	100
							61.3	100	111	R.EHNASPGYYDGR.Y
							61.3	100	111	R.EHNASPGYYDGR.Y	110	100	Oxidation (M)
							28.4	47	58	R.CMQVWPIEGIKK.F			Oxidation (M)
							41.7	45	57	R.IRCMQVWPIEGIK.K
							53.3	59	75	K.FETLSYLPPLSTEALLK.Q
							60.8	58	75	K.KFETLSYLPPLSTEALLK.Q			Oxidation (M)
							61.5	118	137	K.LPMFGCTDATQVINEVEEVK.K			Oxidation (M)
							53.5	118	138	K.LPMFGCTDATQVINEVEEVKK.E			Oxidation (M)
							53.5	118	138	K.LPMFGCTDATQVINEVEEVKK.E
L71	putative Rieske Fe-S precursor protein	T. aestivum	gi|32394644	444	100	16	28.4	122	128	R.TLAQGLK.G
							23.5	115	121	K.THGPNDR.T
							21.3	215	222	R.TGDNPWWK.-
							21.3	215	222	R.TGDNPWWK.-	30	100
							21.2	129	140	K.GDPTYLVVESDK.T
							21.2	129	140	K.GDPTYLVVESDK.T	49	100
							16.9	103	114	K.LGNDILVEDWLK.T
							18.4	203	214	K.VVFVPWVETDFR.T
							18.4	203	214	K.VVFVPWVETDFR.T	83	100
							3.08	115	128	K.THGPNDRTLAQGLK.G
							-45.19	20	34	R.ASSLCKPVKGLGFGR.E
							19.2	101	114	K.DKLGNDILVEDWLK.T
							19.2	101	114	K.DKLGNDILVEDWLK.T	81	100
							23.6	185	202	R.GPAPLSLALVHADVDDGK.V
							23.6	185	202	R.GPAPLSLALVHADVDDGK.V	123	100
							38.2	185	214	R.GPAPLSLALVHADVDDGKVVFVPWVETDFR.T
L72	Germin-like protein 8-14	T. urartu	gi|473963025	339	100	4	6.31	70	92	K.AAVTPAFVGQFPGVNGLGISAAR.L	---
							6.31	70	92	K.AAVTPAFVGQFPGVNGLGISAAR.L	184	100
							7.03	47	69	K.GVGPGDFYYHGLATAGNTNNLIK.A	---
							7.03	47	69	K.GVGPGDFYYHGLATAGNTNNLIK.A	145	100
L73	ferredoxin-NADP(H) oxidoreductase	T. aestivum	gi|20302471	143	100	9	34.0	262	267	K.APDNFR.V
							8.03	61	70	K.KQEEGVVTNK.F
							21.2	331	339	K.EGIDWIDYR.K
							19.6	344	353	K.KSEQWNVEVY.-
							33.2	315	330	K.GMEKGIDEIMIPLASK.E			Oxidation (M)
							7.08	315	330	K.GMEKGIDEIMIPLASK.E
							21.1	199	217	K.DPNATIIMLATGTGIAPFR.S
							21.1	199	217	K.DPNATIIMLATGTGIAPFR.S	123	100	Oxidation (M)
							24.6	199	217	K.DPNATIIMLATGTGIAPFR.S
L74	ribulose bisphosphate carboxylase/oxygenase activase A, partial	T. aestivum	gi|723047999	421	100	17	-3.27	293	299	R.VYDDEVR.K
							-3.27	293	299	R.VYDDEVR.K	29	100
							-1.52	244	250	K.FYWAPTR.D
							-1.52	244	250	K.FYWAPTR.D	32	100
							-0.24	293	300	R.VYDDEVRK.W
							4.73	89	97	K.NFMTLPNIK.I
							-29.31	319	328	R.DGPVTFEQPK.M
							-38.76	98	108	K.IPLILGIWGGK.G
							2.64	14	28	K.GLAYDISDDQQDITR.G
							8.13	274	290	K.IVDTFPGQSIDFFGALR.A
							8.13	274	290	K.IVDTFPGQSIDFFGALR.A	132	100
							9.32	334	350	K.LLEYGHMLVQEQDNVKR.V
							13.1	219	237	R.VPIVVTGNDFSTLYAPLIR.D
							13.1	219	237	R.VPIVVTGNDFSTLYAPLIR.D	161	100	Oxidation (M)
							-3.27	334	350	K.LLEYGHMLVQEQDNVKR.V			Oxidation (M)
							-3.74	62	81	K.KYDFDNTMGGFYIAPAFMDK.L
							9.99	31	61	K.GIVDSLFQAPTGDGTHEAVLSSYEYVSQGLK.K
L75	ribulose bisphosphate carboxylase/oxygenase activase A, partial	T. aestivum	gi|723047999	421	100	17	-3.27	293	299	R.VYDDEVR.K
							-3.27	293	299	R.VYDDEVR.K	29
							-1.52	244	250	K.FYWAPTR.D
							-1.52	244	250	K.FYWAPTR.D	32	100
							-0.24	293	300	R.VYDDEVRK.W
							4.73	89	97	K.NFMTLPNIK.I
							-29.31	319	328	R.DGPVTFEQPK.M
							-38.76	98	108	K.IPLILGIWGGK.G
							2.64	14	28	K.GLAYDISDDQQDITR.G
							8.13	274	290	K.IVDTFPGQSIDFFGALR.A
							8.13	274	290	K.IVDTFPGQSIDFFGALR.A	132	100
							9.32	334	350	K.LLEYGHMLVQEQDNVKR.V
							13.1	219	237	R.VPIVVTGNDFSTLYAPLIR.D
							13.1	219	237	R.VPIVVTGNDFSTLYAPLIR.D	161	100	Oxidation (M)
							-3.27	334	350	K.LLEYGHMLVQEQDNVKR.V			Oxidation (M)
							-3.74	62	81	K.KYDFDNTMGGFYIAPAFMDK.L
							9.99	31	61	K.GIVDSLFQAPTGDGTHEAVLSSYEYVSQGLK.K
L76	ribulose-1,5-bisphosphate carboxylase activase, partial	T. aestivum	gi|37783283	220	100	9	32.0	30	36	K.FYWAPTR.D
							33.1	60	76	K.IVDTFPGQSIDFFGALR.A
							33.1	60	76	K.IVDTFPGQSIDFFGALR.A	118	100
							37.8	120	136	K.LLEYGHMLVQEQDNVKR.V
							34.2	5	23	R.VPIVVTGNDFSTLYAPLIR.D
							34.2	5	23	R.VPIVVTGNDFSTLYAPLIR.D	78	100	Oxidation (M)
							37.4	120	136	K.LLEYGHMLVQEQDNVKR.V			Oxidation (M)
							37.4	120	136	K.LLEYGHMLVQEQDNVKR.V			2 Oxidation (M)
							70.0	137	158	R.VQLADTYMSQAALGDANQDAMK.T
L77	ribulose bisphosphate carboxylase/oxygenase activase A, partial	T. aestivum	gi|723047999	414	100	17	-32.82	293	299	R.VYDDEVR.K
							-47.57	251	258	R.DDRIGVCK.G
							-27.05	244	250	K.FYWAPTR.D
							-27.05	244	250	K.FYWAPTR.D	29	100
							-23.51	293	300	R.VYDDEVRK.W			Oxidation (M)
							-76.82	89	97	K.NFMTLPNIK.I
							-55.46	319	328	R.DGPVTFEQPK.M
							-30.83	14	28	K.GLAYDISDDQQDITR.G
							-30.83	14	28	K.GLAYDISDDQQDITR.G	113	100
							-28.85	274	290	K.IVDTFPGQSIDFFGALR.A
							-28.85	274	290	K.IVDTFPGQSIDFFGALR.A	104	100
							20.9	334	349	K.LLEYGHMLVQEQDNVK.R			Oxidation (M)
							-44.71	334	349	K.LLEYGHMLVQEQDNVK.R
							-27.17	219	237	R.VPIVVTGNDFSTLYAPLIR.D
							-27.17	219	237	R.VPIVVTGNDFSTLYAPLIR.D	115	100	Oxidation (M)
							-22.72	334	350	K.LLEYGHMLVQEQDNVKR.V
							-30.92	31	61	K.GIVDSLFQAPTGDGTHEAVLSSYEYVSQGLK.K
L78	V-type proton ATPase subunit B 1	T. urartu	gi|474119554	538	100	36	68.0	50	56	R.LGDGTTR.R
							68.4	477	484	K.TLDAFYSR.D
							68.8	42	49	K.YQEIVNIR.L
							67.3	95	104	K.TPVSLDMLGR.I			Oxidation (M)
							65.8	95	104	K.TPVSLDMLGR.I
							74.3	440	449	K.FVAQGAYDTR.N
							71.5	225	234	R.DFEENGSMER.V
							-68.48	57	67	R.RGQVLEVDGEK.A
							65.5	57	67	R.RGQVLEVDGEK.A
							69.8	439	449	R.KFVAQGAYDTR.N
							67.5	83	94	K.YTTVQFTGEVLK.T
							69.5	68	82	K.AVVQVFEGTSGIDNK.Y
							73.3	365	378	R.QIYPPINVLPSLSR.L
							73.3	365	378	R.QIYPPINVLPSLSR.L	90	100
							38.0	255	269	R.IALTTAEYLAYECGK.H
							72.3	450	463	R.NIFQSLDLAWTLLR.I
							73.2	235	249	R.VTLFLNLANDPTIER.I
							73.2	235	249	R.VTLFLNLANDPTIER.I	97	100
							69.5	392	408	R.DHSDVSNQLYANYAIGK.D
							74.3	270	286	K.HVLVILTDMSSYADALR.E
							78.2	6	22	K.EGADMEEGTLEIGIEYR.T
							74.7	300	315	R.GYPGYMYTDLATIYER.A
							74.7	300	315	R.GYPGYMYTDLATIYER.A	80	100	Oxidation (M)
							78.6	270	286	K.HVLVILTDMSSYADALR.E			Oxidation (M)
							72.7	6	22	K.EGADMEEGTLEIGIEYR.T			Oxidation (M)
							70.2	300	315	R.GYPGYMYTDLATIYER.A			Oxidation (M)
							70.2	300	315	R.GYPGYMYTDLATIYER.A	(47)	100
							76.4	391	408	R.RDHSDVSNQLYANYAIGK.D
							71.1	163	182	K.IPLFSAAGLPHNEIAAQICR.Q
							68.3	415	435	K.AVVGEEALSSEDLLYLEFLDK.F
							80.6	138	159	R.TYPEEMIQTGISTIDVMNSIAR.G			Oxidation (M)
							79.4	138	159	R.TYPEEMIQTGISTIDVMNSIAR.G			Oxidation (M)
							72.8	138	159	R.TYPEEMIQTGISTIDVMNSIAR.G
							80.8	415	438	K.AVVGEEALSSEDLLYLEFLDKFER.K
							80.8	415	438	K.AVVGEEALSSEDLLYLEFLDKFER.K	91	100
							93.8	105	137	R.IFNGSGKPIDNGPPILPEAYLDISGSSINPSER.T
L79	ATP-dependent Clp protease ATP-binding subunit clpA-like protein CD4B	T. urartu	gi|474241774	529	100	38	-29.73	173	178	R.GEFEER.L
							-26.97	251	256	R.RFQPVK.V
							-26.80	93	100	R.EGEGVAAR.V
							-69.35	434	442	R.VIGQDEAVK.A
							-36.04	632	639	R.LDEMIVFR.Q
							-30.14	324	332	R.HAQVPEEAR.E			Oxidation (M)
							-35.41	632	639	R.LDEMIVFR.Q
							-37.73	171	178	K.YRGEFEER.L
							-37.73	171	178	K.YRGEFEER.L	42	100
							-26.19	274	281	R.ERYEIHHK.L
							-36.63	295	303	K.LSYQYISDR.F
							-32.28	496	504	R.LDMSEFMER.H
							-23.84	309	319	K.AIDLIDEAGSR.V			Oxidation (M)
							-33.65	496	504	R.LDMSEFMER.H			2 Oxidation (M)
							-31.28	496	504	R.LDMSEFMER.H
							-33.28	241	250	K.HVEKDPALER.R
							-55.05	665	675	K.DINLQVTEKFK.E
							-40.13	622	631	K.QYFRPEFLNR.L
							-40.13	622	631	K.QYFRPEFLNR.L	39	100
							-39.25	140	152	K.MPTLEEYGTNLTK.L			Oxidation (M)
							-2.92	140	152	K.MPTLEEYGTNLTK.L
							-33.34	648	660	K.EIADIMLQEVFTR.L			Oxidation (M)
							-33.65	648	660	K.EIADIMLQEVFTR.L
							-36.90	533	545	R.RPYSVVLFDEIEK.A
							-36.90	533	545	R.RPYSVVLFDEIEK.A	50	100
							-35.41	257	270	K.VPEPSVDETIEILR.G			Oxidation (M)
							-17.48	496	509	R.LDMSEFMERHTVSK.L
							-31.73	481	495	K.TLASYYFGSEEAMIR.L
							-34.24	532	545	R.RRPYSVVLFDEIEK.A			Oxidation (M)
							-34.19	481	495	K.TLASYYFGSEEAMIR.L			Oxidation (M)
							-34.19	481	495	K.TLASYYFGSEEAMIR.L	42	100
							-32.87	596	611	K.IGFDLDSDEKDSSYGR.I
							-34.18	457	475	K.SPNRPIASFIFAGPTGVGK.S
							-34.18	457	475	K.SPNRPIASFIFAGPTGVGK.S	92	100	Oxidation (M)
							-30.78	546	562	K.AHPDVFNMMLQILEDGR.L
							-32.32	252	270	R.FQPVKVPEPSVDETIEILR.G
							22.9	28	51	R.EVGTSGAGGEDSGSVERASGAVER.I
							-28.92	510	531	K.LIGSPPGYVGYTEGGQLTEAVR.R	135	100
L80	polyphenol oxidase	T. aestivum	gi|296034254	257	100	14	6.15	241	248	R.SSPLYDER.R
							6.15	241	248	R.SSPLYDER.R	38	100
							4.36	200	207	R.FYVYFHER.I
							4.36	200	207	R.FYVYFHER.I	52	100
							3.59	294	303	K.TLLFLGQPYR.A
							3.59	294	303	K.TLLFLGQPYR.A	54	100
							5.73	347	359	R.DPIFFAHHGNIDR.L
							5.73	347	359	R.DPIFFAHHGNIDR.L	83	100
							5.25	128	142	R.VRPAAHLVDAEYLAK.Y
							-3.91	332	346	R.QPNGEDMGNFYSAAR.D			Oxidation (M)
							9.52	332	346	R.QPNGEDMGNFYSAAR.D
							8.04	426	445	K.ASGGTPAPATTSTLPATLDR.T
							7.75	462	483	R.EKEDEEEVVVVEGIEIADHFNK.F
							14.5	249	272	R.RDPAHQPPVLVDLDSSGTDANIPR.D
L81	ATP synthase subunit alpha	T. urartu	gi|474384779	795	100	37	37.5	331	336	K.QAQAYR.Q
							31.0	521	526	K.FLDELR.K
							31.5	230	236	R.ELIIGDR.Q
							35.9	81	86	R.IEQYNR.K
							33.6	88	95	K.VGIENIGR.V
							17.7	337	343	R.QMSLLLR.R			Oxidation (M)
							26.8	337	343	R.QMSLLLR.R
							36.4	470	477	K.TSQNQLAR.G
							27.7	521	527	K.FLDELRK.H
							39.0	184	192	K.GEIIASESR.L
							37.9	87	95	R.KVGIENIGR.V
							34.5	96	105	R.VVQVGDGIAR.I
							35.7	79	86	R.ERIEQYNR.K
							35.6	556	564	K.EAIQEQLER.F
							35.6	556	564	K.EAIQEQLER.F	47	100
							11.2	60	69	K.SQETLMATLR.V			Oxidation (M)
							8.39	60	69	K.SQETLMATLR.V
							36.5	193	204	R.LIESPAPSIISR.R
							36.5	193	204	R.LIESPAPSIISR.R	69	100
							24.5	545	555	K.TFTEQAEILLK.E
							37.5	320	330	R.HTLIIYDDLSK.Q
							34.5	159	171	R.IAQIPVSEAYLGR.V
							34.5	159	171	R.IAQIPVSEAYLGR.V	117	100
							34.6	508	520	R.GYLDSLEIEQVNK.F
							34.6	508	520	R.GYLDSLEIEQVNK.F	52	100
							34.3	349	361	R.EAYPGDVFYLHSR.L
							34.3	349	361	R.EAYPGDVFYLHSR.L	117	100
							36.9	531	544	K.DTKPQFQEIISSSK.T
							35.8	106	125	R.IIGLGEIMSGELVEFAEGTR.G			Oxidation (M)
							38.7	106	125	R.IIGLGEIMSGELVEFAEGTR.G			Oxidation (M)
							38.7	106	125	R.IIGLGEIMSGELVEFAEGTR.G	78	100
							33.7	172	192	R.VVNALAKPIDGKGEIIASESR.L
							53.2	184	204	K.GEIIASESRLIESPAPSIISR.R
							40.3	206	226	R.SVYEPLQTGLIAIDSMIPIGR.G			Oxidation (M)
							43.0	206	226	R.SVYEPLQTGLIAIDSMIPIGR.G
							41.9	487	507	K.QSQANPLPVEEQIATIYTGTR.G
							41.9	487	507	K.QSQANPLPVEEQIATIYTGTR.G	137	100
L82	ATP synthase CF1 alpha subunit	T. urartu	gi|667754409	882	100	37	50.0	267	272	K.QAQAYR.Q
							42.0	457	462	K.FLDELR.K
							42.4	166	172	R.ELIIGDR.Q
							41.6	17	22	R.IEQYNR.K
							45.4	24	31	K.VGIENIGR.V
							24.3	273	279	R.QMSLLLR.R			Oxidation (M)
							42.5	273	279	R.QMSLLLR.R
							46.6	406	413	K.TSQNQLAR.G
							40.6	457	463	K.FLDELRK.H
							44.9	17	23	R.IEQYNRK.V
							45.2	120	128	K.GEIIASESR.L
							44.1	23	31	R.KVGIENIGR.V
							45.5	32	41	R.VVQVGDGIAR.I
							48.0	15	22	R.ERIEQYNR.K
							47.3	492	500	K.EAIQEQLER.F
							47.3	492	500	K.EAIQEQLER.F	45	100
							49.5	129	140	R.LIESPAPSIISR.R
							49.5	129	140	R.LIESPAPSIISR.R	76	100
							38.9	481	491	K.TFTEQAEILLK.E
							49.1	256	266	R.HTLIIYDDLSK.Q
							45.2	95	107	R.IAQIPVSEAYLGR.V
							45.2	95	107	R.IAQIPVSEAYLGR.V	127	100
							-0.28	129	141	R.LIESPAPSIISRR.S
							44.0	444	456	R.GYLDSLEIEQVNK.F
							44.0	444	456	R.GYLDSLEIEQVNK.F	70	100
							45.4	285	297	R.EAYPGDVFYLHSR.L
							45.4	285	297	R.EAYPGDVFYLHSR.L	117	100
							49.1	467	480	K.DTKPQFQEIISSSK.T
							49.9	42	61	R.IIGLGEIMSGELVEFAEGTR.G			Oxidation (M)
							49.6	42	61	R.IIGLGEIMSGELVEFAEGTR.G
							49.6	42	61	R.IIGLGEIMSGELVEFAEGTR.G	88	100
							50.7	108	128	R.VVNALAKPIDGKGEIIASESR.L
							62.6	120	140	K.GEIIASESRLIESPAPSIISR.R
							49.2	142	162	R.SVYEPLQTGLIAIDSMIPIGR.G			Oxidation (M)
							53.9	142	162	R.SVYEPLQTGLIAIDSMIPIGR.G
							53.5	423	443	K.QSQANPLPVEEQIATIYTGTR.G
							53.5	423	443	K.QSQANPLPVEEQIATIYTGTR.G	160	100
L83	ribulose-1,5-bisphosphate carboxylase/oxygenase large subunit	T. aestivum	gi|667753756	695	100	29	-40.75	440	446	R.EGNEIIR.A
							-43.43	306	312	K.NHGMHFR.V
							-48.34	296	303	R.AMHAVIDR.Q			Oxidation (M)
							-42.11	306	312	K.NHGMHFR.V			Oxidation (M)
							-48.75	296	303	R.AMHAVIDR.Q
							-40.07	228	236	K.SQAETGEIK.G
							-44.07	33	41	K.DTDILAAFR.V
							-44.07	33	41	K.DTDILAAFR.V	65	100
							-41.97	351	358	R.DDFIEKDR.A			Oxidation (M)
							29.6	304	312	R.QKNHGMHFR.V
							-37.46	286	295	R.DNGLLLHIHR.A
							-37.46	286	295	R.DNGLLLHIHR.A	79	100
							-40.87	340	350	R.EMTLGFVDLLR.D
							-40.87	340	350	R.EMTLGFVDLLR.D	99	100	Oxidation (M)
							-43.52	340	350	R.EMTLGFVDLLR.D
							-35.28	467	477	K.FEFEPVDTIDK.-
							-45.79	22	32	K.LTYYTPEYETK.D
							-36.79	202	213	K.DDENVNSQPFMR.W
							-40.93	147	159	K.TFQGPPHGIQVER.D
							-40.93	147	159	K.TFQGPPHGIQVER.D	111	100
							-24.49	320	334	R.MSGGDHIHSGTVVGK.L
							-48.43	464	477	K.AIKFEFEPVDTIDK.-
							-37.47	340	356	R.EMTLGFVDLLRDDFIEK.D
							-37.47	340	356	R.EMTLGFVDLLRDDFIEK.D	96	100	Oxidation (M)
							-40.79	340	356	R.EMTLGFVDLLRDDFIEK.D
							-35.76	195	213	R.GGLDFTKDDENVNSQPFMR.W
							-35.76	195	213	R.GGLDFTKDDENVNSQPFMR.W	137	100	Oxidation (M)
							-40.22	195	213	R.GGLDFTKDDENVNSQPFMR.W
							-24.33	42	79	R.VSPQPGVPPEEAGAAVAAESSTGTWTTVWTDGLTSLDR.Y
L84	ATP synthase CF1 alpha subunit	T. urartu	gi|667754409	777	100	34	-4.46	267	272	K.QAQAYR.Q
							-12.23	457	462	K.FLDELR.K
							-11.65	166	172	R.ELIIGDR.Q
							-7.97	17	22	R.IEQYNR.K
							-9.32	24	31	K.VGIENIGR.V
							-20.12	273	279	R.QMSLLLR.R			Oxidation (M)
							-15.12	273	279	R.QMSLLLR.R
							-9.98	406	413	K.TSQNQLAR.G
							-13.09	457	463	K.FLDELRK.H
							-13.98	23	31	R.KVGIENIGR.V
							-10.70	32	41	R.VVQVGDGIAR.I
							-5.07	15	22	R.ERIEQYNR.K
							-6.36	492	500	K.EAIQEQLER.F
							-6.36	492	500	K.EAIQEQLER.F	55	100
							-5.30	129	140	R.LIESPAPSIISR.R
							-18.74	256	266	R.HTLIIYDDLSK.Q
							-8.70	95	107	R.IAQIPVSEAYLGR.V
							-8.70	95	107	R.IAQIPVSEAYLGR.V	104	100
							-20.03	129	141	R.LIESPAPSIISRR.S
							-11.77	444	456	R.GYLDSLEIEQVNK.F
							-9.92	285	297	R.EAYPGDVFYLHSR.L
							-9.92	285	297	R.EAYPGDVFYLHSR.L	117	100
							-12.83	467	480	K.DTKPQFQEIISSSK.T
							-0.24	42	61	R.IIGLGEIMSGELVEFAEGTR.G
							-0.24	42	61	R.IIGLGEIMSGELVEFAEGTR.G	(98)	100	Oxidation (M)
							-2.31	42	61	R.IIGLGEIMSGELVEFAEGTR.G			Oxidation (M)
							-2.31	42	61	R.IIGLGEIMSGELVEFAEGTR.G	99	100
							-1.83	108	128	R.VVNALAKPIDGKGEIIASESR.L
							10.9	120	140	K.GEIIASESRLIESPAPSIISR.R
							-0.55	142	162	R.SVYEPLQTGLIAIDSMIPIGR.G
							-0.55	142	162	R.SVYEPLQTGLIAIDSMIPIGR.G	129	100	Oxidation (M)
							-0.03	142	162	R.SVYEPLQTGLIAIDSMIPIGR.G
							-0.47	423	443	K.QSQANPLPVEEQIATIYTGTR.G
							-0.47	423	443	K.QSQANPLPVEEQIATIYTGTR.G	107	100
L85	ATP synthase CF1 alpha subunit	T. urartu	gi|667754409	777	100	34	-4.46	267	272	K.QAQAYR.Q
							-12.23	457	462	K.FLDELR.K
							-11.65	166	172	R.ELIIGDR.Q
							-7.97	17	22	R.IEQYNR.K
							-9.32	24	31	K.VGIENIGR.V
							-20.12	273	279	R.QMSLLLR.R			Oxidation (M)
							-15.12	273	279	R.QMSLLLR.R
							-9.98	406	413	K.TSQNQLAR.G
							-13.09	457	463	K.FLDELRK.H
							-13.98	23	31	R.KVGIENIGR.V
							-10.70	32	41	R.VVQVGDGIAR.I
							-5.07	15	22	R.ERIEQYNR.K
							-6.36	492	500	K.EAIQEQLER.F
							-6.36	492	500	K.EAIQEQLER.F	55	100
							-5.30	129	140	R.LIESPAPSIISR.R
							-18.74	256	266	R.HTLIIYDDLSK.Q
							-8.70	95	107	R.IAQIPVSEAYLGR.V
							-8.70	95	107	R.IAQIPVSEAYLGR.V	104	100
							-20.03	129	141	R.LIESPAPSIISRR.S
							-11.77	444	456	R.GYLDSLEIEQVNK.F
							-9.92	285	297	R.EAYPGDVFYLHSR.L
							-9.92	285	297	R.EAYPGDVFYLHSR.L	117	100
							-12.83	467	480	K.DTKPQFQEIISSSK.T
							-0.24	42	61	R.IIGLGEIMSGELVEFAEGTR.G
							-0.24	42	61	R.IIGLGEIMSGELVEFAEGTR.G	(98)	100	Oxidation (M)
							-2.31	42	61	R.IIGLGEIMSGELVEFAEGTR.G			Oxidation (M)
							-2.31	42	61	R.IIGLGEIMSGELVEFAEGTR.G	99	100
							-1.83	108	128	R.VVNALAKPIDGKGEIIASESR.L
							10.9	120	140	K.GEIIASESRLIESPAPSIISR.R
							-0.55	142	162	R.SVYEPLQTGLIAIDSMIPIGR.G
							-0.55	142	162	R.SVYEPLQTGLIAIDSMIPIGR.G	129	100	Oxidation (M)
							-0.03	142	162	R.SVYEPLQTGLIAIDSMIPIGR.G
							-0.47	423	443	K.QSQANPLPVEEQIATIYTGTR.G
							-0.47	423	443	K.QSQANPLPVEEQIATIYTGTR.G	107	100
L86	Elongation factor 2	T. urartu	gi|473786548	608	100	43	4.80	392	397	R.FFAFGR.V
							13.6	4	10	K.FTAEELR.G
							13.5	483	490	K.FSVSPVVR.V			Oxidation (M)
[truncated: 75 more rows]

## Sheet: Table S3A
Table S3A. DAPs from developing grain samples identified by MALDI-TOF/TOF-MS
Spot No.	Protein Name	Accession No.	Protein PI/MW	Protein Score	Peptide Count	Average %Vol. Ratio 10:15:20:25:30(DPA)	P-value	Subcellular Localizatin
G1	Pyruvate, phosphate dikinase 1	gi|474023061	5.66/122	491	39	1:3:2.5:15.8:7.6	0.018	Chloroplast
G2	alpha amylase inhibitor protein	gi|38098487	7.44/18.2	119	7	1:0.87:0.53:0.21:0.71	0.031	Extracellular
G3	ribulose-1,5-bisphosphate carboxylase/oxygenase large subunit, partial	gi|599079603	6.6 /48.9	166	10	1:0.6:0.41:0.13:0.72	0.038	Chloroplast
G4	UDP-glycosyltransferase 73C5	gi|473759878	5.03/36.2	47	9	1:1.55:2.76:3.07:3.56	0.038	Cell-Membrane
G5	hypothetical protein TRIUR3_24222	gi|474237083	9.35/26.7	43	3	1:1.02:0.82:0.18:0.99	0.032	Cytoplasm
G6	26S protease regulatory subunit 8-like protein A	gi|473898061	9.02/47.1	145	17	1:0.16:0.29:0.16:0.2	0.035	Cytoplasm
G7	heat shock protein 101	gi|4558484	5.95/101.1	916	40	1:0.54:0.17:0.26:0.49	0.039	Nucleus
G8	Globulin-1 S allele	gi|474323981	7.77/55.3	416	16	1:0.81:0.74:0.27:0.21	0.024	Vacuole
G9	serpin 1	gi|224589266	5.44/43.1	490	18	1:2.2:1.7:0.68:2.05	0.011	Extracellular
G10	translationally-controlled tumor protein	gi|146285306	4.55/18.8	552	16	1:1.03:0.93:0.64:2.05	0.022	Cytoplasm
G11	group 3 late embryogenesis abundant protein, partial	gi|170692	5.01/33.3	173	13	1:0.75:0.51:0.26:0.58	0.041	Cytoplasm
G12	globulin-3A	gi|390979705	8.48/66.3	684	20	1:1.65:1.05:0.76:3.18	0.017	Vacuole
G13	peroxidase	gi|290350668	8.14/38.8	95	5	1:2.68:1.88:0.6:8.32	0.037	Vacuole
G14	WCI proteinase inhibitor, partial	gi|20798981	7.42/12.9	128	3	1:0.61:1.38:2.91:4.04	0.026	Extracellular
G15	serpin-N3.2	gi|379060943	5.18/43	278	13	1:0.51:1.74:0.45:0.74	0.021	Extracellular
G16	chitinase	gi|880797016	7.4/33	110	3	1:0.99:0.41:0.49:1.53	0.016	Vacuole
G17	hypothetical protein TRIUR3_35260	gi|474399255	10.36/22.3	49	7	1:0.27:0.24:0.29:0.45	0.028	Cytoplasm,
G18	ADP-glucose pyrophosphorylase large subunit	gi|110729318	6.12/57.7	757	27	1:1.3:1.23:0.79:6.81	0.016	Chloroplast
G19	Globulin-1 S allele	gi|474323981	7.77/55.3	210	16	1:0.3:0.65:0.62:0.44	0.035	Vacuole
G20	putative NADP-dependent oxidoreductase P1	gi|473799043	5.53/38	195	15	1:0.14:0.2:0.12:0.58	0.035	Cytoplasm
G21	Oxalate oxidase 2	gi|474156730	4.98/30.9	97	5	1:1.37:1.02:0.41:0.61	0.021	Cell-Wall
G22	Serpin-Z2B	gi|473793747	6.03/45.1	385	18	1:2.21:3.02:1.97:2.8	0.028	Chloroplast
G23	Serpin-Z2B	gi|473793747	6.03/45.1	712	18	1:1.44:2.79:0.28:1.04	0.034	Chloroplast
G24	Disease resistance protein RPP8	gi|474380907	8.75/78.5	48	14	1:0.93:6.82:6.85:8.8	0.022	Cytoplasmic
G25	peroxidase 1	gi|300087071	8.14/38.8	340	13	1:0.39:0.44:2.17:0.47	0.032	Vacuole
G26	serpin	gi|871551	5.6/43.1	72	6	1:0.71:0.85:0.31:0.58	0.047	Extracellular
G27	heat shock protein 101	gi|4558484	5.95/101.1	741	39	1:0.98:0.68:0.15:0.42	0.023	Nucleus
G28	ATP-dependent zinc metalloprotease FTSH 2	gi|474105633	5.7/71.9	53	12	1:0.34:0.27:0.44:0.17	0.027	Chloroplast
G29	betaine-aldehyde dehydrogenase	gi|21747870	5.44/54.4	433	17	1:2.03:3.01:4.91:4.36	0.022	Chloroplast
G30	Elongation factor 1-gamma 2	gi|474259811	6.18/46.8	544	30	1:0.34:0.27:0.18:0.7	0.033	Vacuole
G31	Basic endochitinase C	gi|473869699	8.66/28.2	130	3	1:2.01:2.57:1.02:3.39	0.029	Extracellular
G32	Putative aconitate hydratase	gi|473765331	5.66/93.9	630	35	1:2.23:1.8:0.56:2.22	0.012	Cytoplasm
G33	class II chitinase	gi|62465516	8.66/28.2	133	5	1:0.48:1.05:0.28:2.63	0.021	Extracellular
G34	Basic endochitinase C	gi|473869699	8.66/28.2	128	4	1:0.79:4.81:6.89:12.51	0.015	Extracellular
G35	Basic endochitinase C	gi|473869699	8.66/28.2	125	4	1:0.95:1.53:1.59:2.48	0.027	Extracellular
G36	Alanine aminotransferase 2	gi|473789790	6.77/57.1	304	22	1:0.78:0.12:0.26:0.89	0.017	Cytoplasm
G37	ribulose-1,5-bisphosphate carboxylase/oxygenase small subunit	gi|11990897	8.8/19.4	283	28	1:0.93:1.51:0.98:1.77	0.029	Chloroplast
G38	unnamed protein product	gi|257714548	8.8/18	183	4	1:0.76:0.67:0.48:0.3	0.014	Nucleus
G39	L-ascorbate peroxidase 1	gi|474311703	5.85/27.4	238	12	1:2.54:1.13:1.34:1.85	0.046	Cytoplasm
G40	globulin-3A	gi|390979705	8.48/66.3	757	31	1:1:2.49:3.01:1.03	0.021	Vacuole
G41	enolase	gi|461744078	5.59/48	366	18	1:0.73:1.17:0.1:0.9	0.018	Cytoplasm
G42	Putative aconitate hydratase, cytoplasmic	gi|473765331	5.66/93.9	552	32	1:1.22:0.68:0.53:0.79	0.039	Cytoplasm
G43	serpin 1	gi|224589266	5.44/43.1	500	17	1:0.33:0.81:0.76:0.84	0.041	Extracellular
G44	globulin-3A	gi|390979705	8.48/66.3	806	27	1:0.91:1.48:0.57:4.27	0.039	Vacuole
G45	5-methyltetrahydropteroyltriglutamate--homocysteine methyltransferase	gi|473954466	6.17/81.7	836	24	1:1.18:2.22:0.97:1.88	0.032	Cytoplasm
G46	Globulin-1 S allele	gi|474411419	9.1/56.9	537	17	1:0.33:1.12:0.47:1.16	0.038	Vacuole
G47	class II chitinase	gi|62465516	8.66/28.2	128	2	1:2.03:0.9:1.08:0.81	0.019	Vacuole
G48	leaf rust resistance protein Lr10	gi|305691129	5.64/10.5	49	10	1:0.68:0.68:0.15:1	0.021	Cell-Membrane
G49	putative avenin-like a precursor	gi|89143120	8.42/18.4	106	3	1:0.86:0.49:0.47:0.57	0.032	Vacuole
G50	ribulose-1,5-bisphosphate carboxylase/oxygenase large subunit, partial	gi|745623739	6.18/20.1	78	5	1:0.33:0.43:0.22:0.22	0.044	Chloroplast
G51	ADP-glucose pyrophosophorylase preprotein	gi|21680	8.7/33.06	124	2	1:0.31:0.15:0.11:0.17	0.026	Chloroplast
G52	Pm3b-like disease resistance protein 15Q1	gi|134290443	6.27/59.2	143	2	1:0.5:0.34:0.17:0.26	0.036	Cytoplasm
G53	Glyceraldehyde 3-phosphate dehydrogenase	gi|18978	6.34/18.17	78	2	1:0.17:0.8:0.19:1.16	0.016	Cytoplasm
G54	Proteasome subunit alpha type 7 (20S proteasome alpha subunit D)	gi|12229936	6.86 / 27.1	99	2	1:0.87:0.16:0.28:0.22	0.024	Cytoplasm
G55	Peptidylprolyl isomerase Cyp2	gi|41052632	8.61 / 18.4	89	2	1:0.84:0.61:0.42:0.52	0.029	Cytoplasm
G56	5a2 protein	gi|66840998	8.38 / 10.4	135	4	1:0.38:0.53:0.54:0.32	0.021	Golgi-Apparatus
G57	Embryo globulin	gi|167004	6.80 / 72.3	116	1	1:1.36:0.63:0.49:0.48	0.023	Vacuole
G58	Serpin-Z2B; AltName: Full=TriaeZ2b	gi|75279909	5.18/42.95	79	4	1:2.18:1.31:1.47:1.15	0.024	Extracellular
G59	Superoxide dismutase	gi|226897529	5.71/15.3	124	6	1:0.34:0.14:0.46:1.98	0.009	Cytoplasm
G60	Alpha-amylase inhibitor 0.19	gi|66841026	6.86/12.77	162	2	1:2.03:2.78:1.45:4	0.036	Extracellular
G61	5-methyltetrahydropteroyltriglutamate--homocysteine	gi|475526839	5.74/84.84	1230	28	1:5.73:2.91:4.48:5.22	0.025	Cytoplasm
G62	Sucrose synthase type 2	gi|3393044	6.17/93.06	809	31	1:1.94:0.67:0.54:1.17	0.002	Cytoplasm
G63	Sucrose synthase 2	gi|474393599	6.01/93.13	432	35	1:1.61:1.61:0.87:1.56	0.028	Cytoplasm
G64	Formate dehydrogenase	gi|32400847	8.61/29.47	196	3	1:0.31:0.12:0.25:0.13	0.026	Mitochondrion
G65	Hypothetical protein TRIUR3_14708	gi|474408064	6.43/42.4	546	16	1:0.87:0.63:0.33:0.61	0.034	Cytoplasm
G66	Aldose reductase	gi|475492917	6.51/35.63	1030	24	1:0.33:0.06:0.04:0.09	0.037	Cytoplasm
G67	Glucose and ribitol dehydrogenase-like protein	gi|475619363	6.54/31.88	312	11	1:1:0.9:0.39:1.95	0.039	Cytoplasm
G68	Thaumatin-like protein	gi|20257409	7.85/24.49	344	9	1:0.28:0.85:0.55:2.19	0.018	Extracellular
G69	Peroxiredoxin-2C	gi|474145957	5.15/17.37	118	6	1:1.55:1:0.64:0.78	0.022	Cytoplasm
G70	Hypothetical protein F775_27378	gi|475549968	5.48/18.02	105	6	1:0.67:0.42:0.42:1.52	0.031	Cytoplasm
G71	Hypothetical protein TRIUR3_33004	gi|473951442	5.76/13.16	145	7	1:0.38:0.24:0.08:0.27	0.046	Cytoskeleton
G72	Putative fructose 1-,6-biphosphate aldolase	gi|18496065	8.71/29.86	148	1	1:0.41:0.15:0.11:0.27	0.028	Cytoplasm
G73	Atp1	gi|81176509	5.7/55.56	195	15	1:1.42:10.1:0.95:2.97	0.028	Mitochondrion
G74	Globulin-1 S allele	gi|474323981	7.77/55.59	175	16	1:0.64:0.38:0.26:0.12	0.031	Vacuole
G75	Alpha gliadin	gi|154268814	8.19/33.47	114	1	1:0.93:1.15:0.28:1.13	0.042	Vacuole
G76	12S seed storage globulin 1	gi|475608251	6.43/62.76	904	18	1:0.86:1.29:1:1.14	0.009	Vacuole
G77	Unnamed protein product	gi|296511581	5.82/27.42	224	21	1:1.91:1.02:0.49:0.74	0.017	Cytoplasm
G78	Fructose-bisphosphate aldolase cytoplasmic isozyme	gi|475567072	6.85/39.19	310	9	1:7:2.46:4.97:5.63	0.012	Cytoplasm
G79	Cytosolic glyceraldehyde-3-phosphate dehydrogenase	gi|32478662	6.34/18.17	537	2	1:8.59:4.78:1.43:2.6	0.038	Cytoplasm
G80	Glucose and ribitol dehydrogenase-like protein	gi|475619363	6.54/31.88	264	11	1:1.01:0.42:0.27:0.23	0.032	Cytoplasm
G81	Peroxidase 1	gi|300087071	8.14/39.26	228	12	1:1.3:0.7:0.32:2.31	0.026	Vacuole
G82	Glucose and ribitol dehydrogenase-like protein	gi|475619363	6.54/31.88	153	16	1:0.99:2.6:1.02:5.93	0.009	Cytoplasm
G83	Gamma-gliadin	gi|209971911	8.7/33.06	121	2	1:0.6:0.5:0.2:1.32	0.009	Vacuole
G84	Dehydroascorbate reductase	gi|28192421	5.88/23.46	812	15	1:0.29:0.37:0.31:1.23	0.016	Cytoplasm
G85	Glutathione S-transferase	gi|5923877	5.79/23.61	200	4	1:0.6:2.08:0.53:1.04	0.015	Cytoplasm
G86	Hypothetical protein TRIUR3_24891	gi|474407331	8.42/22.69	118	9	1:0.25:0.17:0.13:0.18	0.021	Vacuole
G87	Triosephosphate-isomerase	gi|11124572	5.38/27.01	642	14	1:0.41:0.25:0.19:0.51	0.031	Cytoplasm
G88	Unnamed protein product	gi|296511581	6.34/17.47	632	8	1:0.39:0.27:0.19:0.56	0.006	Cytoplasm
G89	Hypothetical protein TRIUR3_03549	gi|474071007	6.19/16.82	186	10	1:0.49:1.05:1.32:2.62	0.022	Cytoplasm
G90	Globulin 3	gi|215398470	7.78/66.65	394	20	1:0.33:0.15:0.27:0.17	0.033	Vacuole
G91	Hypothetical protein F775_29044	gi|475615325	5.92/15.44	160	8	1:0.62:1.19:0.35:0.59	0.012	Nucleus
G92	Globulin-1 S allele	gi|474411419	9.1/57.11	350	10	1:1.62:7.77:2.35:2.68	0.017	Vacuole
G93	Globulin-1 S allele	gi|474411419	9.1/57.11	411	10	1:1.19:1.01:0.22:0.65	0.022	Vacuole
G94	Catalase isozyme 1	gi|474292610	6.83/71.16	426	17	1:0.83:0.7:0.18:1.74	0.029	Peroxisome
G95	Putative methionine synthase	gi|6006863	6.09/84.15	157	1	1:0.25:0.26:0.22:0.57	0.014	Cytoplasm
G96	Globulin 3	gi|215398470	7.78/66.65	489	20	1:1.84:0.37:0.63:0.83	0.034	Vacuole
G97	Pyrophosphate--fructose 6-phosphate	gi|475604217	5.97/60.69	229	22	1:0.44:0.71:0.32:2.46	0.011	Cell-Wall
G98	Phosphoglucomutase	gi|18076790	5.66/62.98	476	18	1:1.16:1.06:0.2:0.71	0.019	Cytoplasm
G99	Beta-amylase	gi|32400764	8.6/31.1	434	13	1:0.5:0.6:0.5:3.34	0.021	Mitochondrion
G100	Aspartate aminotransferase	gi|164471780	6.77/42.06	194	9	1:4.17:7.81:2.51:17.76	0.021	Cytoplasm
G101	Dihydrolipoyl dehydrogenase 1, mitochondrial	gi|475592887	7.63/58.81	795	23	1:3.58:9.16:5.54:8.73	0.021	Mitochondrion
G102	Globulin 3	gi|215398470	7.78/66.65	489	20	1:0.87:0.71:1.68:2.05	0.017	Vacuole
G103	Isocitrate dehydrogenase (NADP) precurso	gi|7488742	6.15/48.34	473	3	1:1.57:0.8:0.72:1.19	0.013	Chloroplast
G104	Fructose-bisphosphate aldolase cytoplasmic isozyme	gi|475514163	6.85/39.17	118	12	1:0.41:1.63:0.69:8.84	0.019	Cytoplasm
G105	Lactoylglutathione lyase	gi|475531176	5.43/32.83	129	10	1:0.88:0.52:0.39:1.66	0.008	Nucleus
G106	Cold regulated protein	gi|26017213	4.84/17.79	210	6	1:0.26:0.39:0.35:1.37	0.021	Cytoplasm
G107	Hypothetical protein F775_31621	gi|475597651	5.68/29.24	163	13	1:1.35:6.04:0.7:2.45	0.018	Chloroplast
G108	Triosephosphate-isomerase	gi|11124572	5.38/26.35	619	3	1:0.49:0.24:0.21:0.39	0.018	Cytoplasm
G109	Dehydroascorbate reductase	gi|28192421	5.88/23.46	812	15	1:0.56:0.66:0.32:0.9	0.035	Cytoplasm
G110	Globulin-1 S allele	gi|474411419	9.1/57.11	350	10	1:1.8:0.61:5.74:5.02	0.024	Vacuole
G111	Elongation factor 1-beta	gi|473753874	4.64/30.73	159	4	1:1.62:1.44:0.91:3.67	0.042	Vacuole
G112	Replication factor C like protein	gi|27735373	8.92/22.23	232	1	1:0.75:0.78:1.04:0.85	0.035	Nucleus
G113	G608.111J02F010910	gi|32766720	5.15 / 36.69	122	7	1:0.76:0.9:0.18:1.09	0.015	Nucleus
G114	Lactoylglutathione lyase	gi|475531176	5.43/32.83	382	10	1:0.27:0.65:0.75:0.97	0.029	Nucleus
G115	Adenylosuccinate synthetase	gi|6685803	5.93/51.4	136	7	1:0.97:0.81:1.14:1.35	0.019	Chloroplast
G116	serpin-N3.2	gi|379060943	5.18/43.03	867	15	1:0.42:2.51:1.14:1.89	0.023	Extracellular
G117	Uridine 5'-monophosphate synthase	gi|475599896	7.10 /45.51	183	13	1:1.12:1.24:0.53:1.72	0.021	Cytoplasm
G118	Dihydrolipoyl dehydrogenase 1	gi|357134512	7.63/58.81	253	23	1:0.97:2.02:0.5:0.48	0.015	Mitochondrion
G119	methionine synthase 1 enzyme	gi|68655495	6.09/84.15	319	1	1:1.35:1.47:0.87:4.41	0.031	Cytoplasm
G120	alpha-glucan phosphorylase, H isozyme,expressed	gi|300681424	7.60 / 93.8	601	36	1:0.27:0.47:0.34:0.21	0.048	Cytoplasm
G121	G356.108B02F010919	gi|32677110	5.13 / 36.4	523	8	1:0.51:1.32:0.81:1.95	0.022	Nucleus
G122	predicted protein	gi|326523589	6.83 / 107.3	163	25	1:0.74:0.18:0.21:0.61	0.043	Cytoplasm
G123	glyceraldehyde-3-phosphate dehydrogenase	gi|253783729	7.08/36.85	75	14	1:0.39:0.49:0.43:0.85	0.032	Cytoplasm
G124	Serpin-Z2B; AltName: Full=TriaeZ2b	gi|75279909	5.18/42.95	537	4	1:1.21:0.12:0.35:0.93	0.021	Extracellular
G125	BJ297754 Y	gi|23153402	5.02 / 38.5	126	1	1:0.58:1.01:1.55:1.81	0.038	Golgi-Apparatus
G126	globulin 3	gi|215398470	7.78/66.70	379	11	1:0.3:0.14:0.09:0.79	0.033	Vacuole
G127	alpha gliadin	gi|154268814	8.19/33.47	114	1	1:0.61:0.42:0.25:0.17	0.023	Vacuole
G128	translationally controlled tumor protein	gi|21070379	4.55/18.85	264	7	1:0.57:0.3:0.46:0.68	0.021	Cytoplasm
G129	predicted protein	gi|326497973	6.27/39.06	212	7	1:0.62:0.89:0.61:0.78	0.016	Golgi-Apparatus
G130	beta-D-glucan exohydrolase	gi|20259685	6.86/67.71	168	15	1:0.27:0.17:0.31:0.41	0.025	Lysosome
G131	beta-glucanase	gi|600857	8.71 / 35.3	150	4	1:0.39:0.44:0.24:2.76	0.033	Cell-Wall
G132	gamma-gliadin	gi|209971789	8.88/16.2	133	6	1:0.33:0.08:0.03:0.11	0.011	Vacuole

## Sheet: Table S3B
Table S3B. Identified DAP spots of Zhongmai 175 developing grain under drought stress treatment from 2-DE maps in combination with MALDI-TOF/TOF-MS data
Spot No.	Protein Name	Taxonomy	Accsession No.	Protein Score	Protein Score C. I. %	Pep. Count	± ppm	Start Seq.	End Seq	Peptide Sequence	Ion Score	Ion Score C. I. %	Modification
G1	Pyruvate, phosphate dikinase 1	T. urartu	gi|474023061	491	100	39	31.3	12	17	R.VFHFGK.G
							-6.53	350	357	K.RTGTGAVK.I			Oxidation (M)
							-12.13	138	144	R.FAYDSYR.R			Oxidation (M)
							-12.13	138	144	R.FAYDSYR.R
							-5.97	612	619	R.SDFEGIFR.A	45	100
							-5.97	612	619	R.SDFEGIFR.A
							-7.30	234	242	R.SINQITGLR.G	37	100
							-3.94	202	210	K.GEQFPSDPK.R
							-30.17	996	1004	K.VGTMIEIPR.A			Oxidation (M)
							-4.15	82	90	R.WVEEYMGAR.L
							-22.37	82	90	R.WVEEYMGAR.L
							-45.76	202	211	K.GEQFPSDPKR.Q			Oxidation (M)
							-19.55	912	922	K.LSEVNPMLGFR.G			Oxidation (M)
							-19.55	912	922	K.LSEVNPMLGFR.G
							-25.75	979	990	R.QIANNVFTNMGK.T	28	100
							-4.91	573	583	R.TEHMFFASDER.I
							-19.60	573	583	R.TEHMFFASDER.I
							-13.44	91	103	R.LGDPARPLLLSVR.S
							-13.44	91	103	R.LGDPARPLLLSVR.S
							-17.54	358	370	K.IAVDMVNEALVDR.N	22	100
							-15.92	358	370	K.IAVDMVNEALVDR.N
							18.6	174	187	K.GVDNDTDLTANDLR.E
							5.58	926	939	R.LGISYPELTEMQAR.A			Oxidation (M)
							-10.57	926	939	R.LGISYPELTEMQAR.A
							-10.57	926	939	R.LGISYPELTEMQAR.A			Oxidation (M)
							33.6	188	201	R.ELVGQYKNVYVEAK.G	27	100
							-2.91	327	339	K.EMMDIEFTVQENR.L			Oxidation (M)
							-19.81	327	339	K.EMMDIEFTVQENR.L			Oxidation (M)
							-2.93	67	81	R.ALPPGLWEETLEGLR.W			Oxidation (M)
							-0.56	631	647	R.LSQEGDIGVVGGGRGQR.D
							-7.66	212	228	R.QLQLAVLAVFDSWDSPR.A			Oxidation (M)
							3.92	277	295	K.LYGEFLVNAQGEDVVAGIR.T
							3.92	277	295	K.LYGEFLVNAQGEDVVAGIR.T
							-7.77	440	460	R.TETSPEDVGGMHAAAGILTAR.G	124	100
							0.06	873	892	R.LLDPPLHEFLPEGHVEDIVR.E			Oxidation (M)
							0.06	873	892	R.LLDPPLHEFLPEGHVEDIVR.E
							-0.89	1041	1062	K.FLPIYLAQGILQHDPFEVLDQR.G	93	100
							-2.52	376	399	K.MVEPGHLDQLLHPQFANPEAASYK.G			Oxidation (M)
							6.69	376	399	K.MVEPGHLDQLLHPQFANPEAASYK.G			Oxidation (M)
G2	alpha amylase inhibitor protein	T. aestivum	gi|38098487	119	100	7	54.9	133	140	R.EMQWDFVR.L
							54.9	133	140	R.EMQWDFVR.L
							55.7	133	140	R.EMQWDFVR.L	33	100
							55.7	133	140	R.EMQWDFVR.L			Oxidation (M)
							68.0	101	115	R.YFIALPVPSQPVDPR.S	(29)	100	Oxidation (M)
							68.0	101	115	R.YFIALPVPSQPVDPR.S
							92.4	61	80	K.LPEWMTSASIYSPGKPYLAK.L	71	100
G3	ribulose-1,5-bisphosphate carboxylase/oxygenase large subunit, partial	T. aestivum	gi|599079603	166	100	10	39.2	430	436	R.EGNEIIR.A
							5.21	23	31	K.DTDILAAFR.V
							53.2	276	285	R.DNGLLLHIHR.A
							27.5	330	340	R.EMTLGFVDLLR.D
							27.5	330	340	R.EMTLGFVDLLR.D
							12.4	296	306	K.NHGMHFRVLAK.A
							44.4	137	149	K.TFQGPPHGIQVER.D	27	100
							44.4	137	149	K.TFQGPPHGIQVER.D
							21.7	330	346	R.EMTLGFVDLLRDDFIEK.D
							9.14	185	203	R.GGLDFTKDDENVNSQPFMR.W	84	100
G4	UDP-glycosyltransferase 73C5	T. urartu	gi|473759878	47	100	9	-33.98	33	47	R.GPRVTVVTTPVNAAR.N			Oxidation (M)
							22.6	246	260	K.AIAELMDGGSEGMVR.R
							22.6	246	260	K.AIAELMDGGSEGMVR.R
							64.9	304	318	R.DGSSMTLPFAVAELR.S
							-85.81	154	170	R.GLVVRGWAPQVTILSHR.A			2 Oxidation (M)
							-85.81	154	170	R.GLVVRGWAPQVTILSHR.A	7	100	2 Oxidation (M)
							28.3	137	153	R.VGDDELEPFEVPDFPDR.G
							31.3	304	324	R.DGSSMTLPFAVAELRSNDSDK.I
							-5.83	273	297	R.VAMEEGGSSYSDLTDMIHYVSELSR.K
G5	hypothetical protein TRIUR3_24222	T. urartu	gi|474237083	43	100	3	-43.66	74	85	R.RPYFFLLAISPR.V
							-43.66	74	85	R.RPYFFLLAISPR.V
							-62.23	183	196	R.HKQHVAHVGNFVAK.C			2 Oxidation (M)
G6	26S protease regulatory subunit 8-like protein A	T. urartu	gi|473898061	145	100	17	-26.55	411	419	K.DTEKNMSLR.K
							-35.33	332	342	K.IEFPNPNADSR.G
							11.3	246	255	R.MVRELFVMAR.E	24	100
							42.5	378	389	K.AVCTEAGMFALR.E
							-62.57	61	71	R.LEAQRNDLNSR.V
							-53.73	315	327	R.IDILDQALLRPGR.I			Oxidation (M)
							-53.73	315	327	R.IDILDQALLRPGR.I
							-19.10	38	52	R.QYYLQHIHDLQLQIR.T			2 Oxidation (M)
							-19.10	38	52	R.QYYLQHIHDLQLQIR.T			Oxidation (M)
							-37.85	130	146	R.VALRNDSYMLHLILPSK.V
							-62.09	130	146	R.VALRNDSYMLHLILPSK.V
							-42.90	77	94	R.EELQLLQEPGSYVGEVVK.V	21	100
							-26.45	256	274	R.EHAPSIIFMDEIDSIGSAR.M
							-23.26	256	274	R.EHAPSIIFMDEIDSIGSAR.M	56	100
							-23.26	256	274	R.EHAPSIIFMDEIDSIGSAR.M
							-35.88	74	94	R.MLREELQLLQEPGSYVGEVVK.V			Oxidation (M)
							-22.36	179	200	K.EVIELPIKHPELFESLGIAQPK.G
G7	heat shock protein 101	T. aestivum	gi|4558484	916	100	40	-27.95	330	335	K.DAAFER.R
							-14.81	257	262	R.GEFEER.L			Oxidation (M)
							-38.99	181	187	K.LDPVIGR.D	25	100	Oxidation (M)
							-41.80	443	449	K.ARLVEVR.K			Oxidation (M)
							84.2	269	276	K.EVEEAEGK.V
							-53.00	546	553	R.WTGIPVTR.L
							-21.00	361	368	K.YEGHHGVR.I
							-29.28	554	561	R.LGQNDKER.L
							-22.15	743	750	R.DLVMQEVR.R
							-29.81	217	226	K.TAVVEGLAQR.V
							-29.43	255	262	K.YRGEFEER.L
							-36.03	373	383	R.AIVVAAQLSAR.Y
							-26.58	752	760	R.HFRPELLNR.L
							-26.58	752	760	R.HFRPELLNR.L
							-19.08	230	240	R.GDVPSNLLDVR.L			Oxidation (M)
							-27.57	865	876	R.SGGLVNAETGQR.S
							-26.27	484	495	R.EELQFTLQEAER.R
							-0.01	154	168	R.KVESASGDTNFQALK.T
							-25.36	672	684	R.RPYSVILFDEVEK.A
							-22.93	484	496	R.EELQFTLQEAERR.M	34	100
							-22.93	483	495	R.REELQFTLQEAER.R
							-13.68	635	648	R.IDMSEYMEQHSVAR.L
							-18.19	573	589	R.VVGQTEAVNAVAEAVLR.S
							-18.19	573	589	R.VVGQTEAVNAVAEAVLR.S
							-21.04	620	634	K.ALAEQLFDDENLLVR.I	85	100
							-21.04	620	634	K.ALAEQLFDDENLLVR.I
							1.64	48	66	R.QAVAGASGGNASAGDSFER.V	84	100
							-30.08	277	292	K.VILFIDEIHLVLGAGR.T			Oxidation (M)
							-16.97	407	421	R.VQLDSQPEEIDNLER.K
							-21.42	685	701	K.AHVAVFNTLLQVLDDGR.L	119	100
							-21.42	685	701	K.AHVAVFNTLLQVLDDGR.L
							-32.91	293	309	R.TEGSMDAANLFKPMLAR.G	123	100
							-21.16	761	776	R.LDEIVVFDPLSHEQLR.K
							-35.12	389	406	R.HLPDKAIDLVDEACANVR.V
							-15.19	337	355	R.FQQVYVAEPSVADTISILR.G
							-15.19	337	355	R.FQQVYVAEPSVADTISILR.G
							-41.61	714	735	R.NTVIIMTSNLGAEHLLAGMVGK.N	111	100
							-9.27	649	670	R.LIGAPPGYVGHEEGGQLTEQVR.R			2 Oxidation (M)
							-9.27	649	670	R.LIGAPPGYVGHEEGGQLTEQVR.R
							-11.83	520	545	K.LEGETGENLMLTETVGPEQIAEVVSR.W
G8	Globulin-1 S allele	T. urartu	gi|474323981	416	100	16	-54.70	395	401	R.QVRAQIK.V
							-51.51	79	85	R.FDHELLR.G	104	100
							-49.03	318	325	R.IYVVVEGR.D			2 Oxidation (M)
							-52.21	93	101	R.VAYLDAAPR.A
							-30.95	457	465	K.ALAFPQQAR.E	84	100
							-61.16	119	128	R.EGEGVLVLLR.N			Oxidation (M)
							-30.43	38	47	R.RWQEGGDEGR.S
							-31.48	474	488	R.AQPESVFVAGPQQQR.R
							-31.48	474	488	R.AQPESVFVAGPQQQR.R
							-53.38	48	63	R.SGGSGRPYHFGQESYR.E
							-53.38	48	63	R.SGGSGRPYHFGQESYR.E
							-40.77	221	236	K.SKGEGEIYEASEEQIR.E
							-47.05	102	118	R.AFLQPSHHDADEIAFVR.E
							-47.05	102	118	R.AFLQPSHHDADEIAFVR.E
							-40.17	139	158	R.EGDVIVIPAGSIVYSANTHR.S
							-40.17	139	158	R.EGDVIVIPAGSIVYSANTHR.S	100	100
G9	serpin 1	T. aestivum	gi|224589266	490	100	18	-51.37	11	18	R.LSIAHQTR.F
							-83.84	2	10	M.ATTLATDVR.L	4	100
							-59.25	172	181	K.LVLANALYFK.G
							-46.19	262	271	K.LSAEPDFLER.H
							-46.19	262	271	K.LSAEPDFLER.H	119	100
							-76.51	290	301	K.ISFGIEASDLLK.C
							-25.79	159	171	K.NILPSGSVDNTTK.L	127	100
							-52.13	182	194	K.GAWTDQFDSYGTK.N
							-52.13	182	194	K.GAWTDQFDSYGTK.N
							-70.58	138	151	K.AAEVTTQVNSWVEK.V
							-58.48	380	399	R.EDISGVVLFMGHVVNPLLSS.-
							-49.78	380	399	R.EDISGVVLFMGHVVNPLLSS.-
							-20.98	33	61	K.SAASNAAFSPVSLHSALSLLAAGAGSATR.D	80	100
							-20.98	33	61	K.SAASNAAFSPVSLHSALSLLAAGAGSATR.D
							-24.71	329	354	R.VSSVFHQAFVEVNEQGTEAAASTAIK.M
							-24.71	329	354	R.VSSVFHQAFVEVNEQGTEAAASTAIK.M
							-41.15	355	379	K.MVPQQARPPSVMDFIADHPFLFLLR.E	72	100
							-41.15	355	379	K.MVPQQARPPSVMDFIADHPFLFLLR.E
G10	translationally-controlled tumor protein	T. aestivum	gi|146285306	552	100	16	-51.90	86	92	K.QFISHMK.R
							-68.90	1	7	-.MLVYQDK.L			Oxidation (M)
							-57.46	67	75	K.VVDIVDTFR.L
							-57.46	67	75	K.VVDIVDTFR.L	208	100
							-76.53	76	84	R.LQEQPAFDK.K
							-68.18	76	85	R.LQEQPAFDKK.Q	63	100
							-68.18	76	85	R.LQEQPAFDKK.Q			2 Oxidation (M)
							-87.30	102	112	K.LEGDDLDAFKK.N			2 Oxidation (M)
							-50.05	8	21	K.LSGDELLSDSFPYR.E
							-50.05	8	21	K.LSGDELLSDSFPYR.E			Oxidation (M)
							-64.49	149	164	K.EGAADPTFLYFAHGLK.E			Oxidation (M)
							-64.49	149	164	K.EGAADPTFLYFAHGLK.E
							-84.29	1	21	-.MLVYQDKLSGDELLSDSFPYR.E	83	100
							-41.64	127	148	K.DLQFFVGESMHDDGGVVFAYYK.E
							-57.61	127	148	K.DLQFFVGESMHDDGGVVFAYYK.E
							-57.61	127	148	K.DLQFFVGESMHDDGGVVFAYYK.E	64	100
G11	group 3 late embryogenesis abundant protein, partial	T. aestivum	gi|170692	173	100	13	-79.86	222	230	R.KGTPTDAGR.G
							-69.47	176	184	R.THQPPEEER.S
							-69.47	176	184	R.THQPPEEER.S	131	100
							-60.91	273	282	R.ADDEEDVMLR.V
							-77.39	55	65	K.TREMADTAATK.A	103	100
							-74.69	207	216	K.MTMPTDVIER.N
							-88.56	231	242	R.GEALNADDVMLR.V
							-77.56	231	242	R.GEALNADDVMLR.V			Oxidation (M)
							-77.56	231	242	R.GEALNADDVMLR.V	85	100	Oxidation (M)
							-96.75	77	89	K.ASGAGEMVTEKAR.S
							-81.90	187	204	K.SATENILGSAQGLTEAFK.E
							-81.90	187	204	K.SATENILGSAQGLTEAFK.E
							-57.34	285	312	K.AADQMTGQAFNDVGPMGEEGTGWGPALR.A	43	100
G12	globulin-3A	T. aestivum	gi|390979705	684	100	20	-33.39	508	513	R.VWLAGR.N			Oxidation (M)
							-45.59	357	363	R.LYEADAR.S			Oxidation (M)
							-49.61	535	541	R.EVQEVFR.A			2 Oxidation (M)
							-49.61	535	541	R.EVQEVFR.A
							-58.12	432	440	R.SEEEEDDRR.Q			Oxidation (M)
							-44.34	364	374	R.SFHALAQHDVR.V	26	100	Oxidation (M)
							-44.34	364	374	R.SFHALAQHDVR.V			Oxidation (M)
							-50.69	339	349	R.DTFNLLEQRPK.I
							-50.69	339	349	R.DTFNLLEQRPK.I	74	100
							-50.93	446	459	R.GSGSESEEEQDQQR.Y			2 Oxidation (M)
							-50.62	520	534	K.LDDPAQELAFGRPAR.E
							-50.62	520	534	K.LDDPAQELAFGRPAR.E
							-52.83	445	459	R.RGSGSESEEEQDQQR.Y
							-46.83	489	504	R.GSSNLQVVCFEINAER.N
							-42.54	470	488	R.GSAFVVPPGHPVVEIASSR.G	41	100
							-42.54	470	488	R.GSAFVVPPGHPVVEIASSR.G
							-40.59	544	562	K.DQQDEGFVAGPEQQQEHER.G
							-40.59	544	562	K.DQQDEGFVAGPEQQQEHER.G	79	100
							-36.46	542	562	R.AKDQQDEGFVAGPEQQQEHER.G
							-36.46	542	562	R.AKDQQDEGFVAGPEQQQEHER.G	49	100
G13	peroxidase	T. aestivum	gi|290350668	95	100	5	47.1	62	71	K.DIGLAAGLLR.L
							62.1	34	41	R.GLSFDFYR.R
							62.1	34	41	R.GLSFDFYR.R	81	100
							57.8	219	234	R.LFPRPDPTINPPFLAR.L
							57.8	219	234	R.LFPRPDPTINPPFLAR.L
G14	WCI proteinase inhibitor, partial	T. aestivum	gi|20798981	128	100	3	84.3	44	56	R.CCRELAAISSNCR.C
							0.61	67	86	R.AFPPSQSQGGGPPQPPLAPR.C	149	100
							0.61	67	86	R.AFPPSQSQGGGPPQPPLAPR.C
G15	serpin-N3.2	T. aestivum	gi|379060943	278	100	13	-70.67	227	233	K.VLKLPYK.Q	109	100
							20.3	11	18	R.LSIAHQTR.F
							-25.11	172	181	R.LVLGNALYFK.G	126	100
							24.1	182	191	K.GAWTDQFDPR.A
							24.1	182	191	K.GAWTDQFDPR.A
							30.5	159	171	K.DILPAGSIDNTTR.L
							12.9	138	151	K.AAEVTAQVNSWVEK.V	18	100
							32.2	261	274	K.LSAEPEFLEQHIPR.Q
							32.2	261	274	K.LSAEPEFLEQHIPR.Q	68	100
							8.97	379	398	R.EDTSGVVLFIGHVVNPLLSS.-
							20.6	358	378	R.QAPPPSVLDFIVDHPFLFLIR.E
							20.6	358	378	R.QAPPPSVLDFIVDHPFLFLIR.E
							47.9	23	61	R.LASAISSNPESTVNNAAFSPVSLHVALSLITAGAGGATR.N	117	100
G16	chitinase	T. aestivum	gi|880797016	110	100	3	64.4	93	100	R.NDAACQAK.G
							-7.01	189	204	R.GPIQISHNYNYGPAGR.A
							-7.01	189	204	R.GPIQISHNYNYGPAGR.A
G17	hypothetical protein TRIUR3_35260	T. urartu	gi|474399255	49	100	7	-43.81	140	149	R.AMASWKSPLR.Q
							11.2	133	145	R.LPCSTPRAMASWK.S
							4.51	66	78	R.SSSPAMAFLLQRR.A	66	100
							4.51	66	78	R.SSSPAMAFLLQRR.A
							-36.62	88	103	R.CCTRTSPTLPPSPAPR.Y
							-69.78	60	77	R.SGLAPRSSSPAMAFLLQR.R
							-69.78	60	77	R.SGLAPRSSSPAMAFLLQR.R	74	100
G18	ADP-glucose pyrophosphorylase large subunit	T. aestivum	gi|110729318	757	100	27	-70.88	251	258	R.ASEYGLVK.F
							-36.85	373	379	K.FEFYDPK.T
							-31.88	380	387	K.TPFFTSPR.Y	87	100
							-31.88	380	387	K.TPFFTSPR.Y
							-46.49	415	423	K.IEHSIIGVR.S
							-72.35	31	40	R.LKVGDSSSIR.H
							-41.19	195	205	R.KFIWVLEDYYK.N
							-49.50	297	309	K.YPYIASMGVYVFK.R	104	100
							-49.20	468	481	K.ISNCIIDMNARIGR.D
							-59.52	196	207	K.FIWVLEDYYKNK.S
							-28.69	139	152	K.IFVMTQFNSASLNR.H
							-32.14	139	152	K.IFVMTQFNSASLNR.H			Oxidation (M)
							-26.17	321	334	R.YAELHDFGSEILPR.A	10	100	Oxidation (M)
							-26.17	321	334	R.YAELHDFGSEILPR.A
							-41.55	282	296	K.VDTSFLNFAIDDPAK.Y
							-36.71	297	310	K.YPYIASMGVYVFKR.D
							-39.71	297	310	K.YPYIASMGVYVFKR.D
							-26.01	208	222	K.SIEHILILSGDQLYR.M
							-26.01	208	222	K.SIEHILILSGDQLYR.M
							-23.33	489	504	K.EGVQEADRPEEGYYIR.S
							-23.33	489	504	K.EGVQEADRPEEGYYIR.S	52	100
							-88.42	139	156	K.IFVMTQFNSASLNRHIHR.T
							18.8	1	22	-.MSSMQFSSVLPLEGKACISPVR.R
							-13.96	335	357	R.ALHDHNVQAYVFTDYWEDIGTIR.S
							-13.96	335	357	R.ALHDHNVQAYVFTDYWEDIGTIR.S			Oxidation (M)
							-13.50	83	110	R.NYADPNEVAAVILGGGTGTQLFPLTSTR.A			Oxidation (M)
							-13.50	83	110	R.NYADPNEVAAVILGGGTGTQLFPLTSTR.A
G19	Globulin-1 S allele	T. urartu	gi|474323981	210	100	16	-73.23	257	262	K.EDIQPR.S
							-52.98	86	92	R.GSIGDYR.V			Oxidation (M)
							-53.70	346	351	R.EHEQER.E
							-86.18	395	401	R.QVRAQIK.V	122	100
							-67.79	263	270	R.SLTGEKPR.Y
							-57.37	79	85	R.FDHELLR.G
							-36.29	352	359	R.EREHGQGR.R			Oxidation (M)
							-53.95	93	101	R.VAYLDAAPR.A
							-65.26	345	351	R.REHEQER.E	102	100
							-43.26	119	128	R.EGEGVLVLLR.N
							-43.26	119	128	R.EGEGVLVLLR.N	80	100
							-43.23	48	63	R.SGGSGRPYHFGQESYR.E			Oxidation (M)
							-45.43	221	236	K.SKGEGEIYEASEEQIR.E			2 Oxidation (M)
							-36.03	102	118	R.AFLQPSHHDADEIAFVR.E
							-36.03	102	118	R.AFLQPSHHDADEIAFVR.E	113	100
							-36.07	139	158	R.EGDVIVIPAGSIVYSANTHR.S
G20	putative NADP-dependent oxidoreductase P1	T. urartu	gi|473799043	195	100	15	-63.96	339	345	K.QLVAVAR.E	176	100
							-66.64	201	210	K.FGFDDAFNYK.K
							-63.10	201	211	K.FGFDDAFNYKK.E
							-68.98	296	306	R.KFEEEMAGYLK.D
							-55.24	282	295	R.MEGFIVTDHYGTYR.K
							-55.67	282	295	R.MEGFIVTDHYGTYR.K
							-55.67	282	295	R.MEGFIVTDHYGTYR.K
							-45.18	252	270	R.VSVCGLISQYNLEQSEGVR.N
							-43.42	17	35	R.YVTGFPSEDDMELVPATAR.L
							-43.42	17	35	R.YVTGFPSEDDMELVPATAR.L
							-41.87	17	35	R.YVTGFPSEDDMELVPATAR.L
							-41.87	17	35	R.YVTGFPSEDDMELVPATAR.L
							-54.52	156	178	K.KGEYVFVSAASGAVGQLVGQLAK.I	85	100
							-43.17	62	87	R.MSGNDEPSHVPDFVQGEVLTTLGVSK.V
							-43.17	62	87	R.MSGNDEPSHVPDFVQGEVLTTLGVSK.V
G21	Oxalate oxidase 2	T. urartu	gi|474156730	97	100	5	-74.08	201	209	R.AGENFLIPR.G
							-52.46	178	193	K.GELLVGIIGSNESGNR.L	84	100
							-48.65	153	168	R.VDFAPGGTNPPHIHPR.A
							-48.65	153	168	R.VDFAPGGTNPPHIHPR.A
							-42.29	135	152	R.LDVTEFPGENTQGISMNR.V
G22	Serpin-Z2B	T. urartu	gi|473793747	385	100	18	-47.22	11	18	R.LSIAHQTR.F
							-44.72	269	277	R.SGIWSLAEK.L
							-66.37	189	198	R.LVLGNALYFK.G			Oxidation (M)
							-41.19	199	208	K.GAWTDQFDPR.G
							-41.19	199	208	K.GAWTDQFDPR.G			Oxidation (M)
							-66.54	127	137	K.AEAQSVDFQTK.C	32	100	Oxidation (M)
							-44.84	306	317	K.ISFGIEASDLLK.G
							-40.74	176	188	K.DILPAGSIDNNTR.L
							-40.74	176	188	K.DILPAGSIDNNTR.L	57	100
							-46.71	257	268	R.QFSMYILLPEAR.S			Oxidation (M)
							-43.79	257	268	R.QFSMYILLPEAR.S	(53)	100	Oxidation (M)
							-95.80	304	317	K.FKISFGIEASDLLK.G
							-95.80	304	317	K.FKISFGIEASDLLK.G			Oxidation (M)
							-30.25	278	291	K.LSAEPEFLEQHIPR.Q	60	100	Oxidation (M)
							-30.25	278	291	K.LSAEPEFLEQHIPR.Q
							-36.03	396	415	R.EDTSGVVLFIGHVVNPLLSS.-
							-28.20	146	168	K.YVMQLFLPKAAEVTAQVNSWVEK.V
							-28.20	146	168	K.YVMQLFLPKAAEVTAQVNSWVEK.V
G23	Serpin-Z2B	T. urartu	gi|473793747	712	100	23	-61.67	11	18	R.LSIAHQTR.F	83	100
							-61.67	11	18	R.LSIAHQTR.F			Oxidation (M)
							-54.34	269	277	R.SGIWSLAEK.L
							-75.52	189	198	R.LVLGNALYFK.G
							-54.36	199	208	K.GAWTDQFDPR.G
							-54.36	199	208	K.GAWTDQFDPR.G
							-61.47	127	137	K.AEAQSVDFQTK.C
							-77.90	306	317	K.ISFGIEASDLLK.G	69	100
							-77.90	306	317	K.ISFGIEASDLLK.G
							-57.64	176	188	K.DILPAGSIDNNTR.L
							-57.64	176	188	K.DILPAGSIDNNTR.L
							-75.01	257	268	R.QFSMYILLPEAR.S	100	100
							-63.49	257	268	R.QFSMYILLPEAR.S
							-59.01	125	137	K.YKAEAQSVDFQTK.C			Oxidation (M)
							-76.62	155	168	K.AAEVTAQVNSWVEK.V
							-76.62	155	168	K.AAEVTAQVNSWVEK.V	50	100
							-73.90	304	317	K.FKISFGIEASDLLK.G
							-73.90	304	317	K.FKISFGIEASDLLK.G	106	100
							-56.44	278	291	K.LSAEPEFLEQHIPR.Q
							-56.44	278	291	K.LSAEPEFLEQHIPR.Q
							-64.39	352	370	K.AFVEVNETGTEAAATTIAK.A
							-64.39	352	370	K.AFVEVNETGTEAAATTIAK.A
							-64.90	396	415	R.EDTSGVVLFIGHVVNPLLSS.-
G24	Disease resistance protein RPP8	T. urartu	gi|474380907	48	100	14	-32.92	649	654	R.WEAEAK.K	44	100
							7.35	47	57	K.YCSSSTSFVYK.M
							-65.44	159	171	R.VKTCLLSVTMFPK.G
							12.0	183	195	R.RWIAEGFVEHDGR.L
							12.0	183	195	R.RWIAEGFVEHDGR.L	67	100
							-70.16	131	145	R.VTGQGEQPAFAELKK.V
							25.3	567	581	R.FGSCTFSLAAGKFER.L
							-10.86	513	527	K.LRGSLSEGLPGFMYK.L	88	100
							-69.05	328	344	K.GIDEQALCKIFQLIHLK.Y
							-38.82	233	250	K.MCQVHGVLLDFLLSESLR.R	130	100
							-38.82	233	250	K.MCQVHGVLLDFLLSESLR.R
							-41.71	233	250	K.MCQVHGVLLDFLLSESLR.R			Oxidation (M)
							-41.71	233	250	K.MCQVHGVLLDFLLSESLR.R
							5.02	85	116	K.QLAQGICNGCHGLPLAVVSAAKYLRPIWTELK.Q
G25	peroxidase 1	T. aestivum	gi|300087071	340	100	13	36.2	248	253	R.TVLDVR.T	66	100
							7.95	317	324	R.TSDLGEVR.R
							19.6	53	60	R.GFVQDAVR.K	74	100
							23.9	62	71	K.DIGLAAGLLR.L
							31.6	34	41	R.GLSFDFYR.R	91	100
							31.6	34	41	R.GLSFDFYR.R
							26.1	127	141	R.GAVVSCADILALAAR.D	73	100
							28.2	219	234	R.LFPRPDPTINPPFLAR.L
							28.2	219	234	R.LFPRPDPTINPPFLAR.L
							24.8	254	269	R.TPNVFDNQYYVDLVNR.E
							24.8	254	269	R.TPNVFDNQYYVDLVNR.E
							30.7	270	291	R.EGLFVSDQDLFTNDITRPIVER.F			Oxidation (M)
							30.7	270	291	R.EGLFVSDQDLFTNDITRPIVER.F
G26	serpin	T. aestivum	gi|871551	72	100	6	-50.69	1	10	-.MATTLATDVR.L
							25.3	261	270	K.LSAEPDFLER.H
							-53.55	287	300	K.FKISFGIEASDLLK.C
							-53.55	287	300	K.FKISFGIEASDLLK.C			Oxidation (M)
							24.6	33	61	K.SAASNAAFSPVSLYSALSLLAAGAGSATR.D
							24.6	33	61	K.SAASNAAFSPVSLYSALSLLAAGAGSATR.D
G27	heat shock protein 101	T. aestivum	gi|4558484	741	100	39	15.3	330	335	K.DAAFER.R
							17.8	148	154	R.GGDNSRK.V			Oxidation (M)
							-49.62	702	708	R.LTDGQGR.T			Oxidation (M)
							-26.75	562	568	R.LVGMADR.L
							-70.29	443	449	K.ARLVEVR.K
							-39.69	361	368	K.YEGHHGVR.I
							-16.31	743	750	R.DLVMQEVR.R
							-24.15	743	750	R.DLVMQEVR.R
							-58.43	257	264	R.GEFEERLK.A
							-3.91	217	226	K.TAVVEGLAQR.V
							-80.39	457	465	R.DKLQPLTMK.Y	24	100
							-21.13	255	262	K.YRGEFEER.L
							-3.87	373	383	R.AIVVAAQLSAR.Y
							-1.17	459	467	K.LQPLTMKYR.K	88	100
							-27.68	752	760	R.HFRPELLNR.L
							-27.68	752	760	R.HFRPELLNR.L	100	100
							-13.84	230	240	R.GDVPSNLLDVR.L
							-3.82	865	876	R.SGGLVNAETGQR.S	69	100
							-42.31	507	519	K.YGALQEIDAAIAK.L
							-7.09	484	495	R.EELQFTLQEAER.R
							-8.79	672	684	R.RPYSVILFDEVEK.A
							-19.11	484	496	R.EELQFTLQEAERR.M
							-10.71	573	589	R.VVGQTEAVNAVAEAVLR.S
							-10.04	620	634	K.ALAEQLFDDENLLVR.I
							-10.04	620	634	K.ALAEQLFDDENLLVR.I	52	100
							-0.88	407	421	R.VQLDSQPEEIDNLER.K
							-11.08	685	701	K.AHVAVFNTLLQVLDDGR.L
							-11.08	685	701	K.AHVAVFNTLLQVLDDGR.L
							2.62	293	309	R.TEGSMDAANLFKPMLAR.G
							-75.75	502	519	R.VADLKYGALQEIDAAIAK.L			Oxidation (M)
							-75.75	502	519	R.VADLKYGALQEIDAAIAK.L
							-7.49	761	776	R.LDEIVVFDPLSHEQLR.K
							-7.49	761	776	R.LDEIVVFDPLSHEQLR.K
							-3.91	337	355	R.FQQVYVAEPSVADTISILR.G			Oxidation (M)
							-3.91	337	355	R.FQQVYVAEPSVADTISILR.G
							2.48	649	670	R.LIGAPPGYVGHEEGGQLTEQVR.R
							2.48	649	670	R.LIGAPPGYVGHEEGGQLTEQVR.R
							-1.00	520	545	K.LEGETGENLMLTETVGPEQIAEVVSR.W
							-6.75	10	42	K.TNEALVAAHEAASEAGHAQITPLHLAAALAADK.S
G28	ATP-dependent zinc metalloprotease FTSH 2	T. urartu	gi|474105633	53	100	12	-45.73	237	243	R.FTAVGAR.I			Oxidation (M)
							22.0	81	87	R.FLEYLDK.D
							22.0	81	87	R.FLEYLDK.D	31	100
							-5.69	599	608	K.LALDIDSAVK.Q
							-5.69	599	608	K.LALDIDSAVK.Q
							-32.71	627	639	R.VAMDKIVEVLLEK.E
							9.21	76	87	R.MSYSRFLEYLDK.D
							9.21	76	87	R.MSYSRFLEYLDK.D
							90.3	452	467	R.IVAGMEGTVMTDGKSK.S
							90.3	452	467	R.IVAGMEGTVMTDGKSK.S
							76.2	177	198	R.GGSGGMGGPGGPGFPLGFGQSK.A
							-43.02	413	435	R.TPGFSGADLANLLNEAAILAGRR.G	117	100
G29	betaine-aldehyde dehydrogenase	T. aestivum	gi|21747870	433	100	17	-72.36	82	90	R.AIAAKMIER.K
							-37.99	11	19	R.QLFIDGDWR.A
							-37.99	11	19	R.QLFIDGDWR.A	107	100
							-47.52	235	246	K.VAFTGSYATGQK.I			2 Oxidation (M)
							-48.20	134	145	R.QNAAVALPENFK.C
							-48.20	134	145	R.QNAAVALPENFK.C
							-46.60	334	345	R.LGPVVSEGQYEK.I
							-22.89	355	368	K.SEGATILTGGVRPK.H	119	100
							-22.89	355	368	K.SEGATILTGGVRPK.H	---
							-38.03	133	145	K.RQNAAVALPENFK.C	117	100
							-46.88	266	278	K.SPIVVFDDVDIDK.A
							-51.66	471	484	R.ELGEGGIDNYLSIK.Q	105	100
							-39.43	485	499	K.QVTEYTSDAPWGWYK.A			Oxidation (M)
							-34.10	247	265	K.IMVAAAPTVKPVTLELGGK.S
							-1.50	404	431	K.EFSTEEEAIELANDTHYGLAGAVISGDR.E
							-1.50	404	431	K.EFSTEEEAIELANDTHYGLAGAVISGDR.E
							-8.63	204	234	K.EIGLPSGVLNIVTGLGHEAGAPLSSHPDVDK.V
G30	Elongation factor 1-gamma 2	T. urartu	gi|474259811	544	100	30	-27.75	333	338	R.KYAFGK.M
							-39.66	112	116	R.WLYPR.L
							-36.85	321	327	K.VGGFLQR.M	9	100
							-45.83	352	357	K.GLWLFR.G			Oxidation (M)
							-92.01	201	207	K.KVIGDFK.Q			Oxidation (M)
							-37.20	265	272	K.MVLDDWKR.L			Oxidation (M)
							-88.18	208	217	K.QAEVVPPVQK.K			Oxidation (M)
							-51.39	339	349	K.MLVIGSEAPFK.V			Oxidation (M)
							-35.70	178	188	K.TFTSEFPHVER.Y
							-35.70	178	188	K.TFTSEFPHVER.Y
							-49.97	189	200	R.YFWTMVNQPNFK.K
							-48.98	189	200	R.YFWTMVNQPNFK.K			Oxidation (M)
							-31.74	79	93	K.GDSLLWGGSLIEYAR.V
							-51.78	307	320	K.YQEENTVSYVTLNK.V	55	100
							-30.15	77	93	R.SKGDSLLWGGSLIEYAR.V
							-22.24	54	72	K.VPVLETPDGAVFESNAIAR.Y
							-22.24	54	72	K.VPVLETPDGAVFESNAIAR.Y	49	100
							-27.81	94	111	R.VEQWMDFGATEVDPNIAR.W
							-27.81	94	111	R.VEQWMDFGATEVDPNIAR.W
							-26.22	94	111	R.VEQWMDFGATEVDPNIAR.W	57	100
							-26.22	94	111	R.VEQWMDFGATEVDPNIAR.W
							-32.26	117	135	R.LGYMPYNAQSEEFGIAGLK.R
							-23.71	234	254	K.AAPKPAEVEAPEEEAPKPKPK.N
							-32.63	391	410	R.VEAMIEDLEPFEGQALLDAK.C
							-23.82	117	136	R.LGYMPYNAQSEEFGIAGLKR.A			Oxidation (M)
							-34.24	117	136	R.LGYMPYNAQSEEFGIAGLKR.A
							-34.24	117	136	R.LGYMPYNAQSEEFGIAGLKR.A	209	100
							-26.14	390	410	K.RVEAMIEDLEPFEGQALLDAK.C
							-29.99	390	410	K.RVEAMIEDLEPFEGQALLDAK.C
							-29.99	390	410	K.RVEAMIEDLEPFEGQALLDAK.C
G31	Basic endochitinase C	T. urartu	gi|473869699	130	100	3	-26.35	138	153	R.GPIQLSHNYNYGPAGR.A
							-26.35	138	153	R.GPIQLSHNYNYGPAGR.A
							-72.52	211	234	R.VPGFGVITNIINGGIECGHGQDSR.V
G32	Putative aconitate hydratase	T. urartu	gi|473765331	630	100	35	-64.97	504	509	R.VHPLTR.A
							-73.41	42	47	K.LPYSIR.I			Oxidation (M)
							-61.25	684	690	R.GTFANIR.I
							-98.64	159	165	R.ERFGFLK.W			Oxidation (M)
							-83.24	695	703	K.FLGGEVGPK.T
							-67.76	48	55	R.ILLESAIR.N	84	100
							-61.80	667	674	K.DFNSYGSR.R
							-78.87	675	683	R.RGNDEVMAR.G			Oxidation (M)
							-54.67	666	674	R.KDFNSYGSR.R
							-74.03	447	455	K.SGLQEYFNK.Q
							-61.69	80	89	K.LAEIPFKPAR.V
							-61.69	80	89	K.LAEIPFKPAR.V
							-72.87	70	79	K.IIDWENTSPK.L	167	100
							-69.26	284	294	K.FVEFHGEGMGK.L
							-61.66	28	38	K.FYSLPALNDPR.I	(91)	100
							-61.66	28	38	K.FYSLPALNDPR.I			Oxidation (M)
							-47.23	613	625	K.DMTMSPPGPHAVK.N	92	100	Oxidation (M)
							-51.78	769	782	R.SNLVGMGIIPLCFK.A			Oxidation (M)
							-63.72	783	797	K.AGEDADSLGLTGHER.Y
							-57.33	142	156	R.SSNALQSNMELEFTR.N			Oxidation (M)
							-56.87	142	156	R.SSNALQSNMELEFTR.N
							-56.87	142	156	R.SSNALQSNMELEFTR.N			Oxidation (M)
							-77.62	260	276	R.NGVTATDLVLTVTQMLR.K	22	100	Oxidation (M)
							-60.88	260	276	R.NGVTATDLVLTVTQMLR.K
							-55.10	363	377	R.ANNMFVDYNEPQLER.V			Oxidation (M)
							-55.10	363	377	R.ANNMFVDYNEPQLER.V	47	100	Oxidation (M)
							-84.47	260	277	R.NGVTATDLVLTVTQMLRK.H
							-46.50	724	743	K.SEGHDTIILAGAEYGSGSSR.D
							-46.50	724	743	K.SEGHDTIILAGAEYGSGSSR.D	120	100
							-67.98	90	108	R.VLLQDFTGVPAVVDLAAMR.D
							-56.18	90	108	R.VLLQDFTGVPAVVDLAAMR.D
							-56.18	90	108	R.VLLQDFTGVPAVVDLAAMR.D
							-48.91	722	743	K.YKSEGHDTIILAGAEYGSGSSR.D
							12.1	378	398	R.VYSSYLALDLDEVEPCISGPK.R
							-37.03	301	328	R.ATIANMSPEYGATMGFFPVDHVTLDYLR.L
G33	class II chitinase	T. aestivum	gi|62465516	133	100	5	-53.38	133	137	K.RYYGR.G
							-55.84	138	153	R.GPIQLSHNYNYGPAGR.A
							-55.84	138	153	R.GPIQLSHNYNYGPAGR.A
							-70.68	154	175	R.AIGVDLLSNPDLVATDPTVSFK.T			Oxidation (M)
							-64.86	211	234	R.VPVFGVITNIINGGIECGHGQDSR.V
G34	Basic endochitinase C	T. urartu	gi|473869699	128	100	4	-56.99	138	153	R.GPIQLSHNYNYGPAGR.A
							-56.99	138	153	R.GPIQLSHNYNYGPAGR.A
							-70.10	154	175	R.AIGVDLLSNPDLVATDPTVSFK.T	74	100
							-54.87	50	77	K.GFYTYDAFVAAAAAFPGFGTTGSADAQK.R
G35	Basic endochitinase C	T. urartu	gi|473869699	125	100	4	-51.37	138	153	R.GPIQLSHNYNYGPAGR.A			Oxidation (M)
							-51.37	138	153	R.GPIQLSHNYNYGPAGR.A
							-51.96	154	175	R.AIGVDLLSNPDLVATDPTVSFK.T	71	100
							-46.34	50	77	K.GFYTYDAFVAAAAAFPGFGTTGSADAQK.R			2 Oxidation (M)
G36	Alanine aminotransferase 2	T. urartu	gi|473789790	304	100	22	-12.68	499	505	K.IPAIISR.F			Oxidation (M)
							-75.38	402	410	K.DGILASLAR.R
							13.7	402	410	K.DGILASLAR.R
							8.99	110	118	K.QILALIPGR.A			Oxidation (M)
							-13.74	34	42	R.GEIVIHAQR.L	55	100	Oxidation (M)
							4.42	456	464	K.APDAFYALR.L
							4.42	456	464	K.APDAFYALR.L			Oxidation (M)
							-17.99	98	107	K.TLFSADSISR.A			Oxidation (M)
							1.91	80	92	R.EVLALCDHPDLLK.K	74	100	Oxidation (M)
							13.3	346	359	R.GGYMEITGFSAPVR.E
							4.17	346	359	R.GGYMEITGFSAPVR.E
							24.8	80	93	R.EVLALCDHPDLLKK.E	164	100
							14.4	506	518	R.FTVFHETFMAEYR.D
							11.1	506	518	R.FTVFHETFMAEYR.D			Oxidation (M)
							8.01	506	519	R.FTVFHETFMAEYRD.-	54	100	Oxidation (M)
							8.01	506	519	R.FTVFHETFMAEYRD.-
							-2.08	506	519	R.FTVFHETFMAEYRD.-
							-2.08	506	519	R.FTVFHETFMAEYRD.-			2 Oxidation (M)
							0.18	430	445	K.AEGAMYLFPQICLPQK.A
							28.2	465	489	R.LLESTGIVVVPGSGFGQVPGTWHFR.C
							28.2	465	489	R.LLESTGIVVVPGSGFGQVPGTWHFR.C
							58.6	422	445	K.LEGITCNKAEGAMYLFPQICLPQK.A	116	100
G37	ribulose-1,5-bisphosphate carboxylase/oxygenase small subunit	T. urartu	gi|11990897	283	100	18	56.0	94	99	K.VGFIFR.E
							50.9	76	82	K.QVDYLIR.S
							50.9	76	82	K.QVDYLIR.S
							30.9	112	117	R.YWTMWK.L
							60.9	147	154	R.IIGFDNMR.Q	115	100
							60.9	147	154	R.IIGFDNMR.Q
							48.5	147	154	R.IIGFDNMR.Q
							48.5	147	154	R.IIGFDNMR.Q
							49.6	139	146	K.EYPDAYVR.I
							49.6	139	146	K.EYPDAYVR.I	112	100
							58.4	100	111	R.EHNASPGYYDGR.Y
							58.4	100	111	R.EHNASPGYYDGR.Y
							35.4	59	75	K.FETLSYLPPLSTEALLK.Q
							-0.60	1	20	-.MAPAVMASSATSVAPFQGLK.S
							-37.10	58	75	K.KFETLSYLPPLSTEALLK.Q
							62.4	58	75	K.KFETLSYLPPLSTEALLK.Q
							29.5	118	138	K.LPMFGCTDATQVINEVEEVKK.E
							50.5	118	138	K.LPMFGCTDATQVINEVEEVKK.E
G38	unnamed protein product	T. aestivum	gi|257714548	183	100	4	48.5	93	113	K.LQDLLPSIINQLGPDNLDNLR.R
							48.5	93	113	K.LQDLLPSIINQLGPDNLDNLR.R	47	100
							46.1	92	113	K.KLQDLLPSIINQLGPDNLDNLR.R
							46.1	92	113	K.KLQDLLPSIINQLGPDNLDNLR.R
G39	L-ascorbate peroxidase 1	T. urartu	gi|474311703	238	100	12	-54.81	80	85	R.MLEPIK.E
							-9.73	173	181	R.SGFEGPWTR.N			Oxidation (M)
							-9.73	173	181	R.SGFEGPWTR.N
							-11.23	120	130	R.EDKPQPPPEGR.L
							-31.85	173	185	R.SGFEGPWTRNPLK.F			Oxidation (M)
							-28.97	230	241	K.AFFEDYKEAHLR.L
							-13.93	210	223	K.TLLTDPVFRPLVEK.Y	61	100
							-13.93	210	223	K.TLLTDPVFRPLVEK.Y			Oxidation (M)
							-7.52	62	79	K.KPAEQAHAANAGLDIAVR.M	(18)	100	Oxidation (M)
							-7.52	62	79	K.KPAEQAHAANAGLDIAVR.M			Oxidation (M)
							-25.89	148	167	K.QMGLSDQDIVALSGGHTLGR.C
							-23.96	148	167	K.QMGLSDQDIVALSGGHTLGR.C	126	100
G40	globulin-3A	T. aestivum	gi|390979705	757	100	31	-10.83	508	513	R.VWLAGR.N			Oxidation (M)
							-48.08	285	292	R.LGSLLGSR.Q
							-47.86	307	313	R.ASEEQLR.E
							-52.45	357	363	R.LYEADAR.S
							-34.57	535	541	R.EVQEVFR.A	37	100
							-29.38	66	73	R.DDQQQHGR.H			Oxidation (M)
							-29.05	132	139	R.RPYVFGPR.S
							-29.05	132	139	R.RPYVFGPR.S	24	100
							-16.16	74	81	R.HEQEEQGR.G			Oxidation (M)
							-34.17	173	181	R.VAIMEVNPR.A	(7)	100	Oxidation (M)
							-42.09	173	181	R.VAIMEVNPR.A
							-45.80	144	153	R.IIRSDHGFVK.A	42	100
							-34.65	154	163	K.ALRPFDEVSR.L
							-34.65	154	163	K.ALRPFDEVSR.L	99	100
							-24.88	364	374	R.SFHALAQHDVR.V
							-31.42	339	349	R.DTFNLLEQRPK.I			2 Oxidation (M)
							-31.42	339	349	R.DTFNLLEQRPK.I
							-32.29	86	97	R.HGEGEREEEQGR.G
							-26.71	446	459	R.GSGSESEEEQDQQR.Y
							-29.53	520	534	K.LDDPAQELAFGRPAR.E			Oxidation (M)
							-29.53	520	534	K.LDDPAQELAFGRPAR.E
							-46.37	489	504	R.GSSNLQVVCFEINAER.N
							-13.30	470	488	R.GSAFVVPPGHPVVEIASSR.G	110	100
							-13.30	470	488	R.GSAFVVPPGHPVVEIASSR.G
							-14.21	318	334	R.QASEGDQGHHWPLPPFR.G	59	100
							-14.21	318	334	R.QASEGDQGHHWPLPPFR.G
							-28.44	219	239	R.QGDVIVAPAGSIMHLANTDGR.R
							-10.53	544	562	K.DQQDEGFVAGPEQQQEHER.G
							-11.59	542	562	R.AKDQQDEGFVAGPEQQQEHER.G	54	100
							-11.59	542	562	R.AKDQQDEGFVAGPEQQQEHER.G
							-13.80	182	213	R.AFVVPGLTDADGVGYVAQGEGVLTVIENGEKR.S
G41	enolase	T. aestivum	gi|461744078	366	100	18	-22.12	12	17	R.QIFDSR.G
							-34.61	418	423	K.YNQLLR.I
							-25.85	439	446	K.FRAPVEPY.-	57	100
							-25.85	439	446	K.FRAPVEPY.-
							-66.77	1	11	-.MAATIQSVKAR.Q	81	100
							-25.09	373	383	K.HAGWGVMTSHR.S
							-25.09	373	383	K.HAGWGVMTSHR.S			Oxidation (M)
							-33.00	373	383	K.HAGWGVMTSHR.S
							-28.98	134	147	K.IPLYQHIANLAGNK.Q
							-14.24	36	53	R.AAVPSGASTGVYEALELR.D
							-14.24	36	53	R.AAVPSGASTGVYEALELR.D
							-48.28	169	185	K.LAMQEFMILPTGAASFK.E
							-36.38	246	263	K.VVIGMDVAASEFYNDKDK.T
							-26.48	246	263	K.VVIGMDVAASEFYNDKDK.T
							-43.87	148	168	K.QLVLPVPAFNVINGGSHAGNK.L
							-43.87	148	168	K.QLVLPVPAFNVINGGSHAGNK.L	57	100
							-34.76	384	405	R.SGETEDTFIADLAVGLSTGQIK.T
							-8.83	291	315	K.SFVSEYPIVSIEDPFDQDDWVHYAK.M
G42	Putative aconitate hydratase, cytoplasmic	T. urartu	gi|473765331	552	100	32	-73.10	504	509	R.VHPLTR.A			Oxidation (M)
							-47.68	42	47	K.LPYSIR.I
							-58.43	684	690	R.GTFANIR.I
							6.49	404	410	R.VTLKDMK.S	55	100
							-79.08	159	165	R.ERFGFLK.W
							-59.90	695	703	K.FLGGEVGPK.T
							-51.39	48	55	R.ILLESAIR.N	72	100
							-50.30	667	674	K.DFNSYGSR.R
							-50.57	666	674	R.KDFNSYGSR.R
							-63.97	447	455	K.SGLQEYFNK.Q
							-45.13	80	89	K.LAEIPFKPAR.V	97	100
							-45.13	80	89	K.LAEIPFKPAR.V
							-56.31	70	79	K.IIDWENTSPK.L
							-61.91	284	294	K.FVEFHGEGMGK.L	118	100
							-49.81	28	38	K.FYSLPALNDPR.I
							-49.81	28	38	K.FYSLPALNDPR.I	74	100
							-31.30	783	797	K.AGEDADSLGLTGHER.Y			Oxidation (M)
							-43.38	142	156	R.SSNALQSNMELEFTR.N
							-43.38	142	156	R.SSNALQSNMELEFTR.N
							-12.12	363	377	R.ANNMFVDYNEPQLER.V	158	100
							-39.87	260	276	R.NGVTATDLVLTVTQMLR.K
							-40.01	363	377	R.ANNMFVDYNEPQLER.V
							-40.01	363	377	R.ANNMFVDYNEPQLER.V
							-59.76	260	277	R.NGVTATDLVLTVTQMLRK.H
							-29.85	724	743	K.SEGHDTIILAGAEYGSGSSR.D
							-29.85	724	743	K.SEGHDTIILAGAEYGSGSSR.D	35	100
							-80.30	90	108	R.VLLQDFTGVPAVVDLAAMR.D			Oxidation (M)
							-42.38	90	108	R.VLLQDFTGVPAVVDLAAMR.D
							-42.38	90	108	R.VLLQDFTGVPAVVDLAAMR.D	40	100
							-33.75	121	141	K.INPLVPVDLVIDHSVQVDVAR.S			Oxidation (M)
							-52.92	2	27	M.AASGTEHAYNNILTSLPKPEGGEYGK.F
							-29.34	301	328	R.ATIANMSPEYGATMGFFPVDHVTLDYLR.L
G43	serpin 1	T. aestivum	gi|224589266	500	100	17	-54.61	11	18	R.LSIAHQTR.F	132	100
							-95.71	2	10	M.ATTLATDVR.L
							-47.69	172	181	K.LVLANALYFK.G
							-37.18	262	271	K.LSAEPDFLER.H			Oxidation (M)
							-37.18	262	271	K.LSAEPDFLER.H
							-51.96	290	301	K.ISFGIEASDLLK.C	93	100
							-50.90	182	194	K.GAWTDQFDSYGTK.N
							-50.90	182	194	K.GAWTDQFDSYGTK.N
							-58.60	138	151	K.AAEVTTQVNSWVEK.V
							-98.35	288	301	K.FKISFGIEASDLLK.C
							-43.43	380	399	R.EDISGVVLFMGHVVNPLLSS.-
							-43.43	380	399	R.EDISGVVLFMGHVVNPLLSS.-
							-39.02	380	399	R.EDISGVVLFMGHVVNPLLSS.-			Oxidation (M)
							-2.43	33	61	K.SAASNAAFSPVSLHSALSLLAAGAGSATR.D
							-2.43	33	61	K.SAASNAAFSPVSLHSALSLLAAGAGSATR.D
							-12.76	329	354	R.VSSVFHQAFVEVNEQGTEAAASTAIK.M
							-12.76	329	354	R.VSSVFHQAFVEVNEQGTEAAASTAIK.M
G44	globulin-3A	T. aestivum	gi|390979705	806	100	27	-52.22	508	513	R.VWLAGR.N
							-64.23	307	313	R.ASEEQLR.E
							-58.73	357	363	R.LYEADAR.S
							-65.45	535	541	R.EVQEVFR.A	71	100
							-63.00	132	139	R.RPYVFGPR.S
							-63.00	132	139	R.RPYVFGPR.S			Oxidation (M)
							-70.75	173	181	R.VAIMEVNPR.A
							-48.19	144	153	R.IIRSDHGFVK.A	67	100
							-62.58	154	163	K.ALRPFDEVSR.L
							-62.58	154	163	K.ALRPFDEVSR.L			Oxidation (M)
							-57.63	364	374	R.SFHALAQHDVR.V	48	100	Oxidation (M)
							-57.63	364	374	R.SFHALAQHDVR.V
							-56.64	339	349	R.DTFNLLEQRPK.I			Oxidation (M)
							-56.64	339	349	R.DTFNLLEQRPK.I			Oxidation (M)
							-46.64	170	181	R.NYRVAIMEVNPR.A	65	100	Oxidation (M)
							-51.96	446	459	R.GSGSESEEEQDQQR.Y
							-54.19	520	534	K.LDDPAQELAFGRPAR.E
							-42.96	470	488	R.GSAFVVPPGHPVVEIASSR.G	151	100
							-42.96	470	488	R.GSAFVVPPGHPVVEIASSR.G
							-49.96	318	334	R.QASEGDQGHHWPLPPFR.G			Oxidation (M)
							-49.96	318	334	R.QASEGDQGHHWPLPPFR.G	31	100	Oxidation (M)
							-47.49	219	239	R.QGDVIVAPAGSIMHLANTDGR.R
							-43.78	544	562	K.DQQDEGFVAGPEQQQEHER.G
							-43.78	544	562	K.DQQDEGFVAGPEQQQEHER.G			2 Oxidation (M)
							-39.18	542	562	R.AKDQQDEGFVAGPEQQQEHER.G
							-39.18	542	562	R.AKDQQDEGFVAGPEQQQEHER.G
							-44.91	182	213	R.AFVVPGLTDADGVGYVAQGEGVLTVIENGEKR.S
G45	5-methyltetrahydropteroyltriglutamate--homocysteine methyltransferase	T. urartu	gi|473954466	836	100	24	-58.41	654	659	K.LLSVFR.E
							-71.82	256	265	K.YLFAGVVDGR.N
							-71.82	256	265	K.YLFAGVVDGR.N	87	100
							-89.39	680	689	R.IPSTEEIADR.V
							-89.39	680	689	R.IPSTEEIADR.V
							-59.03	19	28	K.FALESFWDGK.S	63	100
							-56.76	29	42	K.SSAEDLEKVAADLR.A
							-76.94	342	356	K.DEAYFAANAAAQASR.R
							-76.94	342	356	K.DEAYFAANAAAQASR.R
							-91.21	531	546	K.GMLTGPVTILNWSFVR.N	9	100
							-67.09	593	607	K.SEHAFYLDWAVHSFR.I			Oxidation (M)
							-67.43	452	468	K.IQEELDIDVLVHGEPER.N
							-67.43	452	468	K.IQEELDIDVLVHGEPER.N	168	100
							-67.61	660	679	R.EGVTYGAGIGPGVYDIHSPR.I
							-67.61	660	679	R.EGVTYGAGIGPGVYDIHSPR.I	116	100
							-70.63	19	36	K.FALESFWDGKSSAEDLEK.V
							-69.42	82	99	R.YSWTGGEIGHSTYFSMAR.G
							-64.03	336	356	K.ALAGLKDEAYFAANAAAQASR.R
							-64.03	336	356	K.ALAGLKDEAYFAANAAAQASR.R
							-68.21	565	585	K.EVEDLEAGGIQVIQIDEAALR.E
							-68.21	565	585	K.EVEDLEAGGIQVIQIDEAALR.E
							-68.07	402	422	K.LNLPILPTTTIGSFPQTMDLR.R	59	100
							-68.07	402	422	K.LNLPILPTTTIGSFPQTMDLR.R			Oxidation (M)
							-58.10	56	81	K.YIPSNTFSYYDQVLDTTAMLGAVPDR.Y + Oxidation (M)
G46	Globulin-1 S allele	T. urartu	gi|474411419	537	100	17	-70.98	276	282	R.LYEADAR.S
							-79.47	457	463	R.EVQEVFR.A	51	100
							-32.27	55	61	R.YSHARFR.R
							-89.53	92	100	R.VAIMEVNPR.A	78	100
							-96.73	204	214	R.LGSLLGSRQGK.E
							-70.91	63	72	R.IIRSDHGFVK.A	66	100
							-76.80	73	82	K.ALRPFDEVSR.L			Oxidation (M)
							-76.80	73	82	K.ALRPFDEVSR.L
							-73.65	283	293	R.SFHALAQHDVR.V
							-73.65	283	293	R.SFHALAQHDVR.V
							-56.29	392	410	R.GSAFVVPPGHPVVEIASSR.G	122	100
							-56.29	392	410	R.GSAFVVPPGHPVVEIASSR.G
							-56.89	466	483	K.DQQDEGFVAGPEQQEQER.G	44	100
							-56.89	466	483	K.DQQDEGFVAGPEQQEQER.G			Oxidation (M)
							-58.48	138	158	R.QGDVIVAPAGSIMHLANTDGR.R
							-54.41	464	483	R.AKDQQDEGFVAGPEQQEQER.G	133	100
							-54.41	464	483	R.AKDQQDEGFVAGPEQQEQER.G
G47	class II chitinase	T. aestivum	gi|62465516	128	100	2	-76.09	138	153	R.GPIQLSHNYNYGPAGR.A	155	100
							-76.09	138	153	R.GPIQLSHNYNYGPAGR.A
G48	leaf rust resistance protein Lr10	T. dicoccoides	gi|305691129	49	100	10	-51.28	494	498	K.ARFYR.V
							-90.31	715	721	R.LVSSLSK.L	---
							34.5	223	228	R.INFEYR.A
							-29.93	473	479	R.YLYELVK.G	70	100
							-29.93	473	479	R.YLYELVK.G
							-31.87	199	215	K.VVSIVGCAGLGKTTLAK.Q	49	100
							-0.89	297	312	R.ALCKNSCGSVIMTTTR.I
							22.0	429	445	R.SCLLYLAMFPEDCLIEK.E
							47.1	83	102	K.IDNWMPLMLHHVYSNSGCKK.H
							47.4	390	413	K.EEWGHVGLSNVFAQGEKSDIDAMK.Y	117	100
G49	putative avenin-like a precursor	T. aestivum	gi|89143120	106	100	3	35.9	105	124	R.QQQGQSFGQPQQQVPVEIMR.M			Oxidation (M)
							35.9	105	124	R.QQQGQSFGQPQQQVPVEIMR.M
							27.1	105	124	R.QQQGQSFGQPQQQVPVEIMR.M
G50	ribulose-1,5-bisphosphate carboxylase/oxygenase large subunit, partial	T. aestivum	gi|745623739	78	100	5	39.4	14	22	K.DTDILAAFR.V	117	100
							39.4	14	22	K.DTDILAAFR.V
							57.7	128	140	K.TFQGPPHGIQVER.D	124	100
							57.7	128	140	K.TFQGPPHGIQVER.D
							85.4	23	60	R.VSPQPGVPPEEAGAAVAAESSTGTWTTVWTDGLTSLDR.Y			Oxidation (M)
G51	Glyceraldehyde 3-phosphate dehydrogenase	T. aestivum	gi|21680	124	100	1	-44	237	250	VPTVDVSVVDLTVR	131	100
G52	Pm3b-like disease resistance protein 15Q1	T. aestivum	gi|134290443	143	100	2	-68	1090	1098	VFQSMVSLR	41	78.8
							-49	1288	1298	NCAGMLGGPLR	55	87.95
G53	Glyceraldehyde 3-phosphate dehydrogenase	T. aestivum	gi|18978	78	100	1	-44	237	250	VPTVDVSVVDLTVR	131	100
G54	Proteasome subunit alpha type 7 (20S proteasome alpha subunit D)	T. aestivum	gi|12229936	99	100	2	-78	97	110	LTVEDPVTVEYITR	40	90.55
							-36	7	28	AITVFSPDGHLFQVEYALEAVR	69	99.99
G55	Peptidylprolyl isomerase Cyp2	T. aestivum	gi|41052632	89	100	2	-2	6	19	VFFDMTVGGAPAGR	48	95.4
							-6	6	19	VFFDMTVGGAPAGR	50	97.08
G56	5a2 protein	T. aestivum	gi/66840998	135	100	4	-101	77	84	KPFPHGYK	57	99.99
							-107	68	76	VAYVANFCK	42	99.86
							-109	24	32	YQQWPANPK	31	98.24
							-110	46	57	ANIPCLCAGVTK	58	100
G57	Embryo globulin	T. aestivum	gi|167004	116		1	-43	581	587	EVQEVFR	37	98.66
G58	Serpin-Z2B; AltName: Full=TriaeZ2b;	T. aestivum	gi/75279909	79		4	10	11	18	LSIAHQTR	23	82.05
							-5	182	191	GAWTDQFDPR	33	98.27
							-2	159	171	DILPAGSIDNTTR	86	100
							-2	261	274	LSAEPEFLEQHIPR	113	100
G59	Superoxide dismutase	T. aestivum	gi/226897529	124		2	-8	115	127	AVVVHGDADDLGK	64	100
							-12	16	38	GTIFFTQEGEGPTTVTGS	17	34.55
G60	Alpha-amylase inhibitor 0.19	T. aestivum	gi/66841026	162		2	-91	21	34	LQCNGSQVPEAVLR	36	99.41
							-93	62	77	EHGAQEGQAGTGAFPR	59	100
G61	5-methyltetrahydropteroyltriglutamate--homocysteine	A. tauschii	gi|475526839	1230	100	28	-1	130	136	FSYSSHK
							-5	393	400	VTNEEVQK
							-5	349	357	SWLAFAAQK
							-10	137	145	AINEYKEAK
							4	287	296	YLFAGVVDGR
							4	287	296	YLFAGVVDGR	92	100
							-2	675	684	SDEKLLSVFR
							3	19	28	FALESFWDGK
							33	100	111	GNATVPAMEMTK
							18	545	555	MAQSMTARPMK
							7	545	555	MAQSMTARPMK			Oxidation (M)[1]
							11	545	555	MAQSMTARPMK			Oxidation (M)[1,5]
							-11	577	588	FETCYQIALAIK			Carbamidomethyl (C)[4]
							1	29	42	SSAEDLEKVATDLR
							11	373	387	DEAYFAANAAALASR
							8	197	212	AAGASWIQFDEPTLVK
							8	197	212	AAGASWIQFDEPTLVK	72	99.999
							6	254	270	TLTSLSSVTAYGFDLER
							6	254	270	TLTSLSSVTAYGFDLER	126	100
							34	618	632	SEHAFYLDWAVHSFR
							-8	739	755	KYAEVKPALTNMVEAAK			Oxidation (M)[12]
							15	458	473	ISEEEYTNAIKEEISK
							4	477	493	IQEELDIDVLVHGEPER
							4	477	493	IQEELDIDVLVHGEPER	136	100
							4	685	704	EGVVYGAGIGPGVYDIHS
										PR
							4	685	704	EGVVYGAGIGPGVYDIHS	140	100
										PR
							13	19	36	FALESFWDGKSSAEDLE
										K
							2	367	387	ALAGQKDEAYFAANAAA
										LASR
							2	367	387	ALAGQKDEAYFAANAAA	207	100
										LASR
							8	718	736	MLAVLDTNILWVNPDCGL			Carbamidomethyl (C)[16]
										K
							4	718	736	MLAVLDTNILWVNPDCGL			Carbamidomethyl (C)[16], Oxidation (M)[1]
										K
							4	590	610	EVEDLEAGGIQVIQIDEAA
										LR
							4	590	610	EVEDLEAGGIQVIQIDEAA	216	100
										LR
							-6	427	447	LNLPVLPTTTIGSFPQTVE
										LR
							-2	589	610	KEVEDLEAGGIQVIQIDEA
										ALR
							-18	426	447	KLNLPVLPTTTIGSFPQTV
										ELR
							-14	56	81	YIPSNTFSYYDQVLDTTA
										MLGAVPDR
G62	Sucrose synthase type 2	T. aestivum	gi|3393044	809	100	31	-31	743	750	ISQGGLQR
							-16	244	251	GWGDCAQR			Carbamidomethyl (C)[5]
							-1	646	653	WISAQMNR
							-20	205	214	SLGTLQGALR
							-16	646	653	WISAQMNR			Oxidation (M)[6]
							-35	776	783	YVSNLDRR
							-13	317	325	AMENEMLLR
							-15	317	325	AMENEMLLR			Oxidation (M)[2,6]
							-27	722	732	ASALLVDFFGK
							-23	573	582	KKPIIFSMAR
							-9	157	167	SIGNGVQFLNR
							10	1	12	MGETAGGRALSR
							10	1	12	MGETAGGRALSR
							-58	573	582	KKPIIFSMAR			Oxidation (M)[8]
							-17	512	522	VVHGIDVFDPK
							6	646	655	WISAQMNRVR
							16	588	598	NMTGLVEMYGR
							-14	359	369	VLGTEHTHILR
							-10	588	598	NMTGLVEMYGR			Oxidation (M)[2]
							-1	588	598	NMTGLVEMYGR			Oxidation (M)[2,8]
							-35	787	796	RYLEMLYALK			Oxidation (M)[5]
							-9	67	77	LKDTAFEDLLR
							-9	67	77	LKDTAFEDLLR	67	99.934
							-13	178	188	ESMYPLLNFLR			Oxidation (M)[3]
							-12	445	455	TKYPNSDLYWK
							-4	343	355	LLPDAHGTTCGQR			Carbamidomethyl (C)[10]
							-4	343	355	LLPDAHGTTCGQR	65	99.889	Carbamidomethyl (C)[10]
							-2	586	598	VKNMTGLVEMYGR			Oxidation (M)[4,10]
							-4	602	617	LQELVNLVVVCGDHGK			Carbamidomethyl (C)[11]
							-4	602	617	LQELVNLVVVCGDHGK	123	100	Carbamidomethyl (C)[11]
							7	631	645	MFDLIEQYNLIGHIR
							-4	631	645	MFDLIEQYNLIGHIR			Oxidation (M)[1]
							7	20	37	IGDSLSAHTNELVAVFSR
							7	20	37	IGDSLSAHTNELVAVFSR	145	100
							11	630	645	KMFDLIEQYNLIGHIR
							-1	630	645	KMFDLIEQYNLIGHIR			Oxidation (M)[2]
							15	173	188	LFHDKESMYPLLNFLR
							4	173	188	LFHDKESMYPLLNFLR			Oxidation (M)[8]
							4	173	188	LFHDKESMYPLLNFLR	31	0	Oxidation (M)[8]
							-11	216	235	AETHLSGLPADTPYSEFH
										HR
							62	216	235	AETHLSGLPADTPYSEFH
										HR
							7	44	64	GMLQPHQITAEYNAAIPE			Oxidation (M)[2]
										AER
							13	252	273	ASETIHLLLDLLEAPDPSS
										LEK
							24	215	235	KAETHLSGLPADTPYSEF
										HHR
							24	215	235	KAETHLSGLPADTPYSEF	93	100
										HHR
							28	523	544	FNIVSPGADMSIYFPYTE
										QQKR
							20	44	66	GMLQPHQITAEYNAAIPE
										AEREK
							10	523	544	FNIVSPGADMSIYFPYTE			Oxidation (M)[10]
										QQKR
							-16	44	66	GMLQPHQITAEYNAAIPE			Oxidation (M)[2]
										AEREK
G63	Sucrose synthase 2	T. urartu	gi|474393599	432	100	35	-74	244	251	GWGDCAQR	19	0	Carbamidomethyl (C)[5]
							-74	244	251	GWGDCAQR			Carbamidomethyl (C)[5]
							-76	236	243	FQELGLEK
							-62	647	654	WISAQMNR
							-62	647	654	WISAQMNR
							-76	205	214	SLGTLQGALR
							-73	647	654	WISAQMNR			Oxidation (M)[6]
							-73	575	583	KPIIFSMAR
							-76	575	583	KPIIFSMAR			Oxidation (M)[7]
							-46	69	77	DTAFEDLLR
							-74	317	325	AMENEMLLR
							-78	317	325	AMENEMLLR			Oxidation (M)[2]
							-69	622	630	DKEEQAEFK
							-75	317	325	AMENEMLLR			Oxidation (M)[2,6]
							-78	789	797	YLEMLYALK
							-77	789	797	YLEMLYALK			Oxidation (M)[4]
							-91	723	733	ASALLVDFFGK
							-73	448	456	YPNSDLYWK
							-70	157	167	SIGNGVQFLNR
							-77	513	523	VVHGIDVFDPK
							-53	589	599	NMTGLVEMYGR
							-72	359	369	VLGTEHTHILR
							-75	589	599	NMTGLVEMYGR			Oxidation (M)[2]
							-71	788	797	RYLEMLYALK
							-72	589	599	NMTGLVEMYGR			Oxidation (M)[2,8]
							-78	788	797	RYLEMLYALK			Oxidation (M)[5]
							-72	67	77	LKDTAFEDLLR	39	96.166
							-72	67	77	LKDTAFEDLLR
							-69	178	188	ESMYPLLNFLR	23	0
							-69	178	188	ESMYPLLNFLR
							-73	178	188	ESMYPLLNFLR			Oxidation (M)[3]
							-79	765	776	LMTLSGVYGFWK
							-75	446	456	TKYPNSDLYWK
							-78	765	776	LMTLSGVYGFWK			Oxidation (M)[2]
							-71	343	355	LLPDAHGTTCGQR			Carbamidomethyl (C)[10]
							-71	343	355	LLPDAHGTTCGQR			Carbamidomethyl (C)[10]
							-74	432	445	LGVTHCTIAHALEK			Carbamidomethyl (C)[6]
							-75	603	618	LQELVNLVVVCGDHGK			Carbamidomethyl (C)[11]
							-68	632	646	MFDLIEQYNLIGHIR
							-73	632	646	MFDLIEQYNLIGHIR			Oxidation (M)[1]
							-72	20	37	IGDSLSAHTNELVAVFSR	16	0
							-72	20	37	IGDSLSAHTNELVAVFSR
							-77	631	646	KMFDLIEQYNLIGHIR			Oxidation (M)[2]
							-68	494	512	DTVGQYESHMAFTMPGL
										YR
							-74	494	512	DTVGQYESHMAFTMPGL			Oxidation (M)[10]
										YR
							-73	494	512	DTVGQYESHMAFTMPGL			Oxidation (M)[10,14]
										YR
							-80	105	124	VNVSELGVEELSVAEYLQ
										FK
							-70	216	235	AETHLSGLPADTPYSEFH
										HR
							-69	44	64	GMLQPHQITAEYNAAIPE
										AER
							-75	44	64	GMLQPHQITAEYNAAIPE			Oxidation (M)[2]
										AER
							-80	252	273	ASETIHLLLDLLEAPDPSS
										LEK
							-67	215	235	KAETHLSGLPADTPYSEF	10	0
										HHR
							-67	215	235	KAETHLSGLPADTPYSEF
										HHR
							-77	524	544	FNIVSPGADMSIYFPYTE
										QQK
							-80	524	544	FNIVSPGADMSIYFPYTE			Oxidation (M)[10]
										QQK
							-76	546	567	LTSLHTEIEELLFSDIENA
										EHK
							-73	44	66	GMLQPHQITAEYNAAIPE
										AEREK
G64	Formate dehydrogenase	T. aestivum	gi|32400847	196	100	3	-62	171	176	ILILLR	17	42.37
							-83	45	58	IVGVFYQAGEYADK	51	99.81
							-71	59	73	NPNFVGCVEGALGIR	44	99.99
G65	Hypothetical protein TRIUR3_14708	T. urartu	gi|474408064	546	100	16	-5	142	148	DMGKGFR
							-3	142	148	DMGKGFR			Oxidation (M)[2]
							-7	186	192	GDNQCWK			Carbamidomethyl (C)[5]
							2	290	299	HSTGQGHPVK
							2	290	299	HSTGQGHPVK	40	97.2
							0	76	83	DETQHWLK
							0	360	367	WCEGDNQR			Carbamidomethyl (C)[2]
							0	360	367	WCEGDNQR	37	94.774	Carbamidomethyl (C)[2]
							1	231	240	AGEDYSLTAR
							1	231	240	AGEDYSLTAR	46	99.285
							0	113	122	HSIGQSHPVK
							0	113	122	HSIGQSHPVK	37	94.387
							-1	253	260	DDYQHWIK
							5	54	63	ASEDYCLAVR			Carbamidomethyl (C)[6]
							5	54	63	ASEDYCLAVR	69	99.996	Carbamidomethyl (C)[6]
							-6	64	75	DGEVVLAPVNPK
							5	241	252	NGTVCLAPTNPR			Carbamidomethyl (C)[5]
							10	36	49	DQAPPASGPNQIFK
							10	36	49	DQAPPASGPNQIFK	74	99.999
							15	345	359	AHGGVHDGTEIVLWK
							31	87	105	FSTTVKDEEGMPAFALV
										NK
							47	87	105	FSTTVKDEEGMPAFALV			Oxidation (M)[11]
										NK
							28	300	318	LVPYNPAYQDESVLWTE
										SR
							28	300	318	LVPYNPAYQDESVLWTE	110	100
										SR
							33	54	75	ASEDYCLAVRDGEVVLA			Carbamidomethyl (C)[6]
										PVNPK
G66	Hypothetical protein TRIUR3_14708	T. urartu	gi|474408064	1030	100	24	-5	142	148	DMGKGFR
							-3	142	148	DMGKGFR			Oxidation (M)[2]
							-7	186	192	GDNQCWK			Carbamidomethyl (C)[5]
							2	290	299	HSTGQGHPVK
							2	290	299	HSTGQGHPVK	40	97.2
							0	76	83	DETQHWLK
							0	360	367	WCEGDNQR			Carbamidomethyl (C)[2]
							0	360	367	WCEGDNQR	37	94.774	Carbamidomethyl (C)[2]
							1	231	240	AGEDYSLTAR
							1	231	240	AGEDYSLTAR	46	99.285
							0	113	122	HSIGQSHPVK
							0	113	122	HSIGQSHPVK	37	94.387
							-1	253	260	DDYQHWIK
							5	54	63	ASEDYCLAVR			Carbamidomethyl (C)[6]
							5	54	63	ASEDYCLAVR	69	99.996	Carbamidomethyl (C)[6]
							-6	64	75	DGEVVLAPVNPK
							5	241	252	NGTVCLAPTNPR			Carbamidomethyl (C)[5]
							10	36	49	DQAPPASGPNQIFK
							10	36	49	DQAPPASGPNQIFK	74	99.999
							15	345	359	AHGGVHDGTEIVLWK
							31	87	105	FSTTVKDEEGMPAFALV
										NK
							47	87	105	FSTTVKDEEGMPAFALV			Oxidation (M)[11]
										NK
							28	300	318	LVPYNPAYQDESVLWTE
										SR
							28	300	318	LVPYNPAYQDESVLWTE	110	100
										SR
							33	54	75	ASEDYCLAVRDGEVVLA			Carbamidomethyl (C)[6]
										PVNPK
G67	Glucose and ribitol dehydrogenase-like protein	A. tauschii	gi|475619363	312	100	11	-7	202	209	GAIVAFTR
							-7	202	209	GAIVAFTR	28	60.723
							1	246	255	QFGSEVPMKR
							8	246	255	QFGSEVPMKR			Oxidation (M)[8]
							4	42	54	VALVTGGDSGIGR
							4	42	54	VALVTGGDSGIGR	52	99.859
							6	115	126	VVEEVASAHGGR
							6	115	126	VVEEVASAHGGR	50	99.783
							-1	190	201	GNATLLDYTATK
							2	114	126	RVVEEVASAHGGR
							15	6	17	FPPQQQDCQPGK			Carbamidomethyl (C)[8]
							15	101	113	ALAGDLGYEENCR			Carbamidomethyl (C)[12]
							15	18	30	EHAMDPRPETLIK
							18	101	114	ALAGDLGYEENCRR			Carbamidomethyl (C)[12]
							18	101	114	ALAGDLGYEENCRR	25	21.089	Carbamidomethyl (C)[12]
							17	74	88	GHEDKDAEETLQALR
							17	74	88	GHEDKDAEETLQALR	78	100
G68	Thaumatin-like protein	T. aestivum	gi|20257409	344	100	9	64	70	79	TGCTFDGSGR	30	96.22
							64	168	176	FGGDTYCCR	37	99.22
							61	177	190	GQFEHNCPPTNYSK	50	99.96
							58	95	114	VSGQQPTTLAEYTLGQG	75	100
							67	115	139	DFFDLSVIDGFNVPMNFE	63	100
							66	115	139	DFFDLSVIDGFNVPMNFE	48	99.94
G69	Peroxiredoxin-2C	T. urartu	gi|474145957	118	100	6	8	130	138	FALLADDLK
							8	130	138	FALLADDLK
							9	100	110	FLADGAAAYTK	40	95.429
							9	100	110	FLADGAAAYTK
							13	129	138	RFALLADDLK	11	0
							13	129	138	RFALLADDLK
							4	111	121	ALGLELDLTEK
							-6	70	86	GVDEILLVSVNDPFVMK
							-10	70	86	GVDEILLVSVNDPFVMK			Oxidation (M)[16]
							-4	139	160	VTVANVEEGGQFTISGAE
										EILK
G70	Hypothetical protein F775_27378	A. tauschii	gi|475549968	105	100	6	-50	118	125	FRLPENAK	20	0
							-50	118	125	FRLPENAK
							-37	101	109	GDAWNRVER
							-46	62	73	EHIFSAEIPGVR
							-46	62	73	EHIFSAEIPGVR
							-45	96	106	EEEHKGDAWNR
							-45	96	106	EEEHKGDAWNR
							-51	12	35	GGMDPFSSDLWDPFGAS
										WPLDAGR
							-53	52	73	TNVDWHENDKEHIFSAEI	52	99.793
										PGVR
							-53	52	73	TNVDWHENDKEHIFSAEI
										PGVR
G71	Hypothetical protein TRIUR3_33004	T. urartu	gi|473951442	145	100	7	42	46	55	AREEGETVIK
							42	46	55	AREEGETVIK
							31	30	39	APELQDPEIR	29	0
							31	30	39	APELQDPEIR
							40	29	39	KAPELQDPEIR	34	69.232
							40	29	39	KAPELQDPEIR
							40	96	109	AEGEGGVVIEPDEK
							34	96	110	AEGEGGVVIEPDEKK
							43	8	23	APELQQDPEIQDSENR
							34	7	23	KAPELQQDPEIQDSENR
G72	Putative fructose 1-,6-biphosphate aldolase	T. aestivum	gi|18496065	148	100	1	-48	58	77	IAGRATEPSQLSIDQNAQGL	84	99.19
G73	Atp1	T. aestivum	gi|81176509	195	100	15	5	167	173	ELIIGDR
							5	167	173	ELIIGDR	27	35.425
							-4	283	289	QMSLLLR
							-4	283	289	QMSLLLR			Oxidation (M)[2]
							4	121	128	GALSDHER
							4	121	128	GALSDHER	13	0
							59	495	502	MEPDASLK
							3	395	401	LELAQYR
							1	33	42	VVSVGDGIAR
							-6	154	163	AVDSLVPIGR
							-6	154	163	AVDSLVPIGR	13	0
							17	121	129	GALSDHERR
							4	7	17	AAELTTLLESR
							4	7	17	AAELTTLLESR	44	98.903
							7	143	153	SVHEPMQTGLK			Oxidation (M)[6]
							1	178	189	TAIAIDTILNQK
							-1	470	481	AILSTINPELQK
							7	363	376	GIRPAINVGLSVSR
							11	295	307	EAFPGDVFYLHSR
							18	18	32	MTNFYTNFQVDEIGR
							35	18	32	MTNFYTNFQVDEIGR			Oxidation (M)[1]
G74	Globulin-1 S allele	T. urartu	gi|474323981	175	100	16	25	79	85	FDHELLR	26	12.045
							25	79	85	FDHELLR
							27	318	325	IYVVVEGR
							16	93	101	VAYLDAAPR
							22	345	351	REHEQER
							21	457	465	ALAFPQQAR	13	0
							21	457	465	ALAFPQQAR
							45	39	47	WQEGGDEGR
							21	119	128	EGEGVLVLLR	25	0
							21	119	128	EGEGVLVLLR
							21	263	274	SLTGEKPRYSNK
							30	248	262	GGGGSGSEKEDIQPR
							24	474	488	AQPESVFVAGPQQQR	16	0
							24	474	488	AQPESVFVAGPQQQR
							25	278	290	FHQITGDQCHHLR			Carbamidomethyl (C)[9]
							25	48	63	SGGSGRPYHFGQESYR
							40	326	341	DGYFEMACPHISSSGR			Carbamidomethyl (C)[8]
							25	221	236	SKGEGEIYEASEEQIR
							24	102	118	AFLQPSHHDADEIAFVR	17	0
							24	102	118	AFLQPSHHDADEIAFVR
							23	139	158	EGDVIVIPAGSIVYSANTH
										R
G75	Alpha gliadin	T. aestivum	gi|154268814	114	100	1	-3	148	160	DVVLQQHNIAHGR	111	100
G76	12S seed storage globulin 1	A. tauschii	gi|475608251	904	100	18	12	22	27	ECTFNR			Carbamidomethyl (C)[2]
							12	22	27	ECTFNR	33	86.291	Carbamidomethyl (C)[2]
							-98	381	387	ADIYNPR
							9	28	35	LQASTPLR
							9	28	35	LQASTPLR	52	99.837
							5	56	63	CTGVFAIR			Carbamidomethyl (C)[1]
							4	125	131	FKDEHQK
							4	125	131	FKDEHQK	37	93.805
							0	206	216	LLAEALGTSGK
							1	56	64	CTGVFAIRR			Carbamidomethyl (C)[1]
							1	56	64	CTGVFAIRR	31	76.718	Carbamidomethyl (C)[1]
							3	180	188	EFLFAGNYR
							-1	237	246	FLKPVFTQQR
							-1	237	246	FLKPVFTQQR	39	96.801
							-1	28	38	LQASTPLRQVR
							-1	178	188	HKEFLFAGNYR
							-1	178	188	HKEFLFAGNYR	94	100
							-5	206	220	LLAEALGTSGKIAQR
							3	110	124	YGQSQSVQGQSQSQK
							3	110	124	YGQSQSVQGQSQSQK	133	100
							-1	300	314	HTQGEQPQMGWSQAK
							5	300	314	HTQGEQPQMGWSQAK			Oxidation (M)[9]
							3	221	236	LQSQNDDIIHVNHTLK
							3	189	205	SSQLHSSQNIFSGFDVR
							3	189	205	SSQLHSSQNIFSGFDVR	132	100
							5	39	55	SQAGLTEYFDEENEQFR
							5	39	55	SQAGLTEYFDEENEQFR	124	100
							10	247	264	EPESYPHTQYEEGQSQA
										K
G77	HSP70	T. aestivum	gi|296511581	224	100	21	-49	56	64	ETPEAHVFK	40	95.931
							-45	40	51	TSSDTAAFAGAR	28	32.942
							-43	77	91	VEVEDGNILQISGER	48	99.395
G78	Fructose-bisphosphate aldolase cytoplasmic isozyme	A. tauschii	gi|475567072	310	100	9	-16	85	94	GGKPFVDILK	40	92.443
							-13	40	53	FASINVENVEDNRR	35	72.688
							-5	149	168	IGATEPSQLSIDQNAQGLAR	49	98.999
							-7	107	129	GTIELAGTNGETTTQGFDDLGKR	34	66.936
G79	Cytosolic glyceraldehyde-3-phosphate dehydrogenase	T. aestivum	gi|32478662	537	100	2	-34	68	81	VPTVDVSVVDLTVR	76	100
							-3	105	124	GILGYVDEDLVSTDFQGDNR	116	100
G80	Glucose and ribitol dehydrogenase-like protein	A. tauschii	gi|475619363	264	100	11	-7	202	209	GAIVAFTR
							-7	202	209	GAIVAFTR	28	60.723
							1	246	255	QFGSEVPMKR
							8	246	255	QFGSEVPMKR			Oxidation (M)[8]
							4	42	54	VALVTGGDSGIGR
							4	42	54	VALVTGGDSGIGR	52	99.859
							6	115	126	VVEEVASAHGGR
							6	115	126	VVEEVASAHGGR	50	99.783
							-1	190	201	GNATLLDYTATK
							2	114	126	RVVEEVASAHGGR
							15	6	17	FPPQQQDCQPGK			Carbamidomethyl (C)[8]
							15	101	113	ALAGDLGYEENCR			Carbamidomethyl (C)[12]
							15	18	30	EHAMDPRPETLIK
							18	101	114	ALAGDLGYEENCRR			Carbamidomethyl (C)[12]
							18	101	114	ALAGDLGYEENCRR	25	21.089	Carbamidomethyl (C)[12]
							17	74	88	GHEDKDAEETLQALR
							17	74	88	GHEDKDAEETLQALR	78	100
G81	Peroxidase 1	T. aestivum	gi|300087071	228	100	12	5	247	253	RTVLDVR
							4	235	242	LKGTCPAK			Carbamidomethyl (C)[5]
							3	113	120	AVNDIRDR
							-1	62	71	DIGLAAGLLR
							-1	62	71	DIGLAAGLLR	58	99.962
							0	34	41	GLSFDFYR
							0	34	41	GLSFDFYR	25	30.571
							-3	61	71	KDIGLAAGLLR
							1	34	42	GLSFDFYRR
							1	34	42	GLSFDFYRR	10	0
							1	43	52	TCPRAESIVR			Carbamidomethyl (C)[2]
							2	142	153	DSVVVSGGPDYR
							-3	298	309	DFFEQFGVSMGK
							-1	298	309	DFFEQFGVSMGK			Oxidation (M)[10]
							-1	295	309	SQRDFFEQFGVSMGK
							2	142	158	DSVVVSGGPDYRVPLGR
							2	142	158	DSVVVSGGPDYRVPLGR	51	99.804
							0	295	309	SQRDFFEQFGVSMGK			Oxidation (M)[13]
G82	Glucose and ribitol dehydrogenase-like protein	A. tauschii	gi|475619363	153	100	16	-7	202	209	GAIVAFTR
							-7	202	209	GAIVAFTR	28	60.723
							1	246	255	QFGSEVPMKR
							8	246	255	QFGSEVPMKR			Oxidation (M)[8]
							4	42	54	VALVTGGDSGIGR
							4	42	54	VALVTGGDSGIGR	52	99.859
							6	115	126	VVEEVASAHGGR
							6	115	126	VVEEVASAHGGR	50	99.783
							-1	190	201	GNATLLDYTATK
							2	114	126	RVVEEVASAHGGR
							15	6	17	FPPQQQDCQPGK			Carbamidomethyl (C)[8]
							15	101	113	ALAGDLGYEENCR			Carbamidomethyl (C)[12]
							15	18	30	EHAMDPRPETLIK
							18	101	114	ALAGDLGYEENCRR			Carbamidomethyl (C)[12]
							18	101	114	ALAGDLGYEENCRR	25	21.089	Carbamidomethyl (C)[12]
							17	74	88	GHEDKDAEETLQALR
							17	74	88	GHEDKDAEETLQALR	78	100
G83	Gamma-gliadin	T. aestivum	gi|209971911	121	100	2	-78	2	8	KTLLILR
							-78	2	8	KTLLILR
							-42	179	197	SDCQVMQQQCCQQLAQI			Carbamidomethyl (C)[3,10,11]
										PR
							-42	179	197	SDCQVMQQQCCQQLAQI	113	100	Carbamidomethyl (C)[3,10,11]
										PR
							-33	179	197	SDCQVMQQQCCQQLAQI			Carbamidomethyl (C)[3,10,11], Oxidation
										PR			(M)[6]
							-33	179	197	SDCQVMQQQCCQQLAQI	23	44.566	Carbamidomethyl (C)[3,10,11], Oxidation
										PR			(M)[6]
G84	Dehydroascorbate reductase	T. aestivum	gi|28192421	812	100	15	-14	33	39	KVPYQMK			Oxidation (M)[6]
							-4	25	32	VLLTLEEK
							1	200	209	ENLIAGWAPK
							0	102	111	IFSTFVTFLK
							0	102	111	IFSTFVTFLK	56	99.272
							2	197	209	ATKENLIAGWAPK
							0	157	168	LYHLQVALEHFK
							0	157	168	LYHLQVALEHFK	82	99.998
							-2	40	52	LIDVSNKPDWFLK
							-2	40	52	LIDVSNKPDWFLK	104	100
							-1	122	135	ALVDELQALEEHLK
							-1	122	135	ALVDELQALEEHLK	68	99.945
							-11	69	83	WIADSDVITQVIEEK
							4	8	24	AAVGHPDTLGDCPFSQR			Carbamidomethyl (C)[12]
							4	8	24	AAVGHPDTLGDCPFSQR	140	100	Carbamidomethyl (C)[12]
							-9	84	101	YPTPSLVTPAEYASVGSK
							10	172	189	VPETLTSVHAYTEALFSR
							10	172	189	VPETLTSVHAYTEALFSR	134	100
							-3	136	156	AHGPYINGANISAVDLSL
										APK
							17	169	189	GWKVPETLTSVHAYTEA
										LFSR
							17	169	189	GWKVPETLTSVHAYTEA	70	99.966
										LFSR
							31	114	135	DASDGSEKALVDELQAL
										EEHLK
G85	Glutathione S-transferase	T. aestivum	gi|5923877	200	100	4	14	141	152	NVLAVYEAHLSK	84	100
							14	141	152	NVLAVYEAHLSK
							25	6	17	LYGATLSWNVTR	22	0
							25	6	17	LYGATLSWNVTR
							10	139	152	IKNVLAVYEAHLSK
							18	50	69	NPFGQVPALQDGDLYVF	66	99.987
										ESR
							18	50	69	NPFGQVPALQDGDLYVF
										ESR
G86	Hypothetical protein TRIUR3_24891	T. urartu	gi|474407331	118	100	9	-56	23	33	TGYVVGAAQDK
							-60	172	184	TGSLLVQAGETVK
							-27	5	16	QDQASYHAGEAK
							5	68	80	DAASDATGRAMDK
							-48	121	133	AAGAAQYTIDTAR	27	64.675
							-49	154	169	AGAAAQYAMDTAVAGK
							-55	154	169	AGAAAQYAMDTAVAGK			Oxidation (M)[9]
							-57	170	184	DKTGSLLVQAGETVK
							-57	99	118	AAGTAQQTGSYIAQTAEA	26	45.664
										AK
							-57	99	118	AAGTAQQTGSYIAQTAEA
										AK
							-59	97	118	DKAAGTAQQTGSYIAQT
										AEAAK
G87	Triosephosphate-isomerase	T. aestivum	gi|11124572	642	100	14	4	5	12	FFVGGNWK
							4	5	12	FFVGGNWK	44	88.452
							3	114	123	VAYALAQGLK
							6	195	206	TNVSPEVAESTR
							6	195	206	TNVSPEVAESTR	57	99.37
							-1	207	219	IIYGGSVTGASCK			Carbamidomethyl (C)[12]
							5	124	135	VIACVGETLEQR			Carbamidomethyl (C)[4]
							5	124	135	VIACVGETLEQR	98	100	Carbamidomethyl (C)[4]
							3	101	113	SLMGESSEFVGEK
							2	101	113	SLMGESSEFVGEK			Oxidation (M)[3]
							2	101	113	SLMGESSEFVGEK	60	99.68	Oxidation (M)[3]
							-5	136	149	EAGSTMAVVAEQTK			Oxidation (M)[6]
							2	100	113	RSLMGESSEFVGEK
							-1	100	113	RSLMGESSEFVGEK			Oxidation (M)[4]
							7	176	190	VASPAQAQEVHANLR
							7	176	190	VASPAQAQEVHANLR	88	100
							8	56	70	LRPEIQVAAQNCWVK			Carbamidomethyl (C)[12]
							8	56	70	LRPEIQVAAQNCWVK	83	99.999	Carbamidomethyl (C)[12]
							9	54	70	GKLRPEIQVAAQNCWVK			Carbamidomethyl (C)[14]
							11	176	194	VASPAQAQEVHANLRDW
										LK
							11	176	194	VASPAQAQEVHANLRDW	75	99.99
										LK
							-4	155	175	IKDWTNVVVAYEPVWAIG
										TGK
							-9	71	99	KGGAFTGEVSAEMLVNL
										GVPWVILGHSER
							91	71	99	KGGAFTGEVSAEMLVNL
										GVPWVILGHSER
							-11	71	99	KGGAFTGEVSAEMLVNL			Oxidation (M)[13]
										GVPWVILGHSER
G88	Unnamed protein product	T. aestivum	gi|296511581	632	100	8	-49	92	98	NKEQEEK
							-47	116	123	FRLPENAK	17	0
							-47	116	123	FRLPENAK
							-115	143	151	VEAKKPEVK
							-49	56	64	ETPEAHVFK	40	95.931
							-49	56	64	ETPEAHVFK
							-45	40	51	TSSDTAAFAGAR	28	32.942
							-45	40	51	TSSDTAAFAGAR
							-60	129	142	ASMENGVLTVTVPK
							-43	77	91	VEVEDGNILQISGER	48	99.395
							-43	77	91	VEVEDGNILQISGER
							-45	73	91	EEVKVEVEDGNILQISGE	26	0
										R
							-45	73	91	EEVKVEVEDGNILQISGE
										R
G89	Hypothetical protein TRIUR3_03549	T. urartu	gi|474071007	186	100	10	-48	110	117	FRLPEDAK
							-48	110	117	FRLPEDAK
							-54	50	58	ETPEAHVFK
							-56	123	136	AGLENGVLTVTVPK
							-51	46	58	VDWKETPEAHVFK
							-47	71	85	VEVEDGNVLVVSGER	10	0
							-47	71	85	VEVEDGNVLVVSGER
							-55	50	65	ETPEAHVFKADLPGVK
							-51	26	45	SIVPAISGGSSETAAFAN	35	87.596
										AR
							-51	26	45	SIVPAISGGSSETAAFAN
										AR
							-63	118	136	VEEVKAGLENGVLTVTVP
										K
							-52	67	85	EEVKVEVEDGNVLVVSG
										ER
							-52	67	85	EEVKVEVEDGNVLVVSG
										ER
							-55	7	25	SNVFDPFADLWADPFDT	25	0
										FR
							-55	7	25	SNVFDPFADLWADPFDT
										FR
G90	Globulin 3	T. aestivum	gi|215398470	394	100	20	-51	350	356	IANRHGR
							-34	307	313	ASEEQLR
							-34	307	313	ASEEQLR	31	71.094
							-34	357	363	LYEADAR
							-33	535	541	EVQEVFR
							-36	422	429	EQEHGKGR
							-37	48	54	CQQDRPR			Carbamidomethyl (C)[1]
							-24	66	73	DDQQQHGR
							-39	132	139	RPYVFGPR
							-39	132	139	RPYVFGPR	30	67.716
							-40	173	181	VAIMEVNPR
							-40	173	181	VAIMEVNPR	52	99.8
							-42	173	181	VAIMEVNPR			Oxidation (M)[4]
							-42	173	181	VAIMEVNPR	28	40.298	Oxidation (M)[4]
							-46	247	256	ILHTISVPGK
							-36	154	163	ALRPFDEVSR
							-36	154	163	ALRPFDEVSR	46	99.217
							-38	307	316	ASEEQLRELR
							-36	364	374	SFHALAQHDVR
							-36	364	374	SFHALAQHDVR	72	99.998
							-38	339	349	DTFNLLEQRPK
							-38	339	349	DTFNLLEQRPK	71	99.997
							-33	335	349	GDSRDTFNLLEQRPK
							-34	489	504	GSSNLQVVCFEINAER			Carbamidomethyl (C)[9]
							-32	470	488	GSAFVVPPGHPVVEIASS
										R
							-32	470	488	GSAFVVPPGHPVVEIASS	55	99.888
										R
							-26	219	239	QGDVIVAPAGSIMHLANT
										DGR
							-21	219	239	QGDVIVAPAGSIMHLANT			Oxidation (M)[13]
										DGR
							-15	446	464	GSGSESEEEQDQQRYET
										VR
							-28	489	507	GSSNLQVVCFEINAERNE			Carbamidomethyl (C)[9]
										R
G91	Hypothetical protein F775_29044	A. tauschii	gi|475615325	160	100	8	-53	63	75	ETDALTGEVQLPK
							-55	99	113	AVENGAVPVSAPEQK	28	57.902
							-55	99	113	AVENGAVPVSAPEQK
							-49	23	36	SAAFYADAFGYSVR
							-68	98	113	RAVENGAVPVSAPEQK
							-50	81	97	GPVEICFDYDDVDAAYR	46	99.295	Carbamidomethyl (C)[6]
							-50	81	97	GPVEICFDYDDVDAAYR			Carbamidomethyl (C)[6]
							-61	44	62	WAELDTGSTTIAFTPLHQ
										R
							-51	81	98	GPVEICFDYDDVDAAYR			Carbamidomethyl (C)[6]
										R
							-46	79	97	ERGPVEICFDYDDVDAAY	12	0	Carbamidomethyl (C)[8]
										R
							-46	79	97	ERGPVEICFDYDDVDAAY			Carbamidomethyl (C)[8]
										R
G92	Globulin-1 S allele	T. urartu	gi|474411419	350	100	10	5	457	463	EVQEVFR
							-5	411	426	GSSNLQVVCFEINAER			Carbamidomethyl (C)[9]
							-5	411	426	GSSNLQVVCFEINAER	127	100	Carbamidomethyl (C)[9]
							-3	392	410	GSAFVVPPGHPVVEIASS
										R
							-3	392	410	GSAFVVPPGHPVVEIASS	126	100
										R
							-40	66	82	SDHGFVKALRPFDEVSR
							-4	466	483	DQQDEGFVAGPEQQEQ
										ER
							-4	466	483	DQQDEGFVAGPEQQEQ	51	99.884
										ER
							-2	411	429	GSSNLQVVCFEINAERNE			Carbamidomethyl (C)[9]
										R
							-2	411	429	GSSNLQVVCFEINAERNE	47	99.709	Carbamidomethyl (C)[9]
										R
							-4	464	483	AKDQQDEGFVAGPEQQ
										EQER
							-25	138	159	QGDVIVAPAGSIMHLANT			Oxidation (M)[13]
										DGRR
							19	294	315	VAVANITPGSMTAPYLNT
										QSFK
							19	294	315	VAVANITPGSMTAPYLNT
										QSFK
							9	466	486	DQQDEGFVAGPEQQEQ
										ERGDR
G93	Globulin-1 S allele	T. urartu	gi|474411419	411	100	10	5	457	463	EVQEVFR
							-5	411	426	GSSNLQVVCFEINAER			Carbamidomethyl (C)[9]
							-5	411	426	GSSNLQVVCFEINAER	127	100	Carbamidomethyl (C)[9]
							-3	392	410	GSAFVVPPGHPVVEIASS
										R
							-3	392	410	GSAFVVPPGHPVVEIASS	126	100
										R
							-40	66	82	SDHGFVKALRPFDEVSR
							-4	466	483	DQQDEGFVAGPEQQEQ
										ER
							-4	466	483	DQQDEGFVAGPEQQEQ	51	99.884
										ER
							-2	411	429	GSSNLQVVCFEINAERNE			Carbamidomethyl (C)[9]
										R
							-2	411	429	GSSNLQVVCFEINAERNE	47	99.709	Carbamidomethyl (C)[9]
										R
							-4	464	483	AKDQQDEGFVAGPEQQ
										EQER
							-25	138	159	QGDVIVAPAGSIMHLANT			Oxidation (M)[13]
										DGRR
							19	294	315	VAVANITPGSMTAPYLNT
										QSFK
							19	294	315	VAVANITPGSMTAPYLNT
										QSFK
							9	466	486	DQQDEGFVAGPEQQEQ
										ERGDR
G94	Catalase isozyme 1	T. urartu	gi|474292610	426	100	17	0	216	223	DGKAHLVK
							14	412	419	VLSGCREK			Carbamidomethyl (C)[5]
							-1	443	449	QDRFLQR
							3	103	110	FSTVVHER
							3	103	110	FSTVVHER	68	99.995
							-1	51	58	LAQFDRER
							-1	51	58	LAQFDRER	31	71.609
							19	450	458	WVDALTDAR
							19	450	458	WVDALTDAR	26	11.858
							7	164	171	TNMQENWR
							7	164	171	TNMQENWR	17	0
							4	437	445	SFDPARQDR
							4	437	445	SFDPARQDR	17	0
							5	164	171	TNMQENWR			Oxidation (M)[3]
							-1	111	120	GSPETLRDPR
							-1	111	120	GSPETLRDPR	45	98.997
							-1	92	102	APGVQTPVIVR
							-1	92	102	APGVQTPVIVR	52	99.804
							0	402	411	HAEQYPIPPR
							0	402	411	HAEQYPIPPR	67	99.993
							2	387	396	DEEVNYFPSR
							0	224	233	FHWKPTCGVK			Carbamidomethyl (C)[7]
							1	420	429	CIIEKENNFK			Carbamidomethyl (C)[1]
							-3	38	50	GPILLEDYHLIEK
							-2	356	369	LGPNYLMLPVNAPK			Oxidation (M)[7]
							-2	292	305	TWPEDIIPLQPVGR
G95	Putative methionine synthase	A. thaliana	gi|6006863	157	100	1	-45	393	401	VTNESVQK	69	99.34
G96	Globulin 3	T. aestivum	gi|215398470	489	100	20	-51	350	356	IANRHGR
							-34	307	313	ASEEQLR
							-34	307	313	ASEEQLR	31	71.094
							-34	357	363	LYEADAR
							-33	535	541	EVQEVFR
							-36	422	429	EQEHGKGR
							-37	48	54	CQQDRPR			Carbamidomethyl (C)[1]
							-24	66	73	DDQQQHGR
							-39	132	139	RPYVFGPR
							-39	132	139	RPYVFGPR	30	67.716
							-40	173	181	VAIMEVNPR
							-40	173	181	VAIMEVNPR	52	99.8
							-42	173	181	VAIMEVNPR			Oxidation (M)[4]
							-42	173	181	VAIMEVNPR	28	40.298	Oxidation (M)[4]
							-46	247	256	ILHTISVPGK
							-36	154	163	ALRPFDEVSR
							-36	154	163	ALRPFDEVSR	46	99.217
							-38	307	316	ASEEQLRELR
							-36	364	374	SFHALAQHDVR
							-36	364	374	SFHALAQHDVR	72	99.998
							-38	339	349	DTFNLLEQRPK
							-38	339	349	DTFNLLEQRPK	71	99.997
							-33	335	349	GDSRDTFNLLEQRPK
							-34	489	504	GSSNLQVVCFEINAER			Carbamidomethyl (C)[9]
							-32	470	488	GSAFVVPPGHPVVEIASS
										R
							-32	470	488	GSAFVVPPGHPVVEIASS	55	99.888
										R
							-26	219	239	QGDVIVAPAGSIMHLANT
										DGR
							-21	219	239	QGDVIVAPAGSIMHLANT			Oxidation (M)[13]
										DGR
							-15	446	464	GSGSESEEEQDQQRYET
										VR
							-28	489	507	GSSNLQVVCFEINAERNE			Carbamidomethyl (C)[9]
										R
G97	Pyrophosphate--fructose 6-phosphate	A. tauschii	gi|475604217	229	100	22	4	250	255	YYHFVR
							4	250	255	YYHFVR	13	0
							-2	406	415	AAGKYSAHFR
							3	367	376	TIQEQLLLER
							-3	246	255	STGKYYHFVR
							-3	246	255	STGKYYHFVR	9	0
							0	416	426	GQSHFFGYEGR
							-5	128	140	YVELTTDFVYPYR
							-5	128	140	YVELTTDFVYPYR	30	78.084
							-6	126	140	GKYVELTTDFVYPYR
							2	367	386	TIQEQLLLERDPHGNVQV
										AK
G98	Phosphoglucomutase	T. aestivum	gi|18076790	476	100	18	11	511	518	YLFGDGSR	52	99.598
							11	511	518	YLFGDGSR
							11	54	64	GATIVVSGDGR	18	0
							11	54	64	GATIVVSGDGR
							-1	535	542	IYIEQYEK	24	0
							-1	535	542	IYIEQYEK
							3	206	214	TIFDFESIK
							6	361	369	FFEVPTGWK
							8	523	534	LSGTGSVGATIR
							8	523	534	LSGTGSVGATIR
							2	206	215	TIFDFESIKK	32	56.213
							2	206	215	TIFDFESIKK
							10	446	457	YDYENVDAEAAK
							-3	550	564	ASSDALSPLVDVALK
							-1	259	274	EDFGGGHPDPNLTYAK	33	66.554
							-1	259	274	EDFGGGHPDPNLTYAK
							6	9	24	ETKPYEGQKPGTSGLR	48	99.075
							6	9	24	ETKPYEGQKPGTSGLR
							5	222	238	FSFCFDGLHGVAGAYAK			Carbamidomethyl (C)[4]
							3	9	25	ETKPYEGQKPGTSGLRK
							3	285	303	TSNVEPPEFGAAADGDA	47	98.83
										DR
							3	285	303	TSNVEPPEFGAAADGDA
										DR
							8	86	104	VWVGQDSLLSTPAVSAII
										R
							8	86	104	VWVGQDSLLSTPAVSAII
										R
							-2	114	136	ATGAFILTASHNPGGPTE	10	0
										DFGIK
							-2	114	136	ATGAFILTASHNPGGPTE
										DFGIK
							-2	285	309	TSNVEPPEFGAAADGDA			Oxidation (M)[21]
										DRNMVLGK
							0	479	505	EIQPTVADVVSADEFEYK
										DPVDGSVSK
G99	Beta-amylase	T. urartu	gi|32400764	434	100	13	5	200	210	YDPTAYNTILR	64	99.873
							2	61	74	FFVDNGTYLTEQGR	98	100
							0	33	47	AAAAMVGHPEWEFPR	49	96.332
							7	119	136	VPSHAAEITAGYYNLHDR	113	100
G100	Aspartate aminotransferase	T. aestivum	gi|164471780	194	100	9	7	94	101	VGGEFLAR
							7	94	101	VGGEFLAR	29	62.954
							6	134	140	YYDPATR
							6	134	140	YYDPATR	10	0
							3	361	369	ISMAGLSSR
							-10	361	369	ISMAGLSSR			Oxidation (M)[3]
							7	233	240	NMGLYGER
							7	233	240	NMGLYGER	12	0
							4	13	21	VNLGVGAYR
							4	233	240	NMGLYGER			Oxidation (M)[2]
							-4	121	130	VFTLAGLTAR
							-2	80	93	VATVQCLSGTGSLR			Carbamidomethyl (C)[6]
							-2	80	93	VATVQCLSGTGSLR	51	99.737	Carbamidomethyl (C)[6]
							34	349	360	QEYHIYMTSDGR
							-4	66	79	LIFGADSPAIQENR
							-4	66	79	LIFGADSPAIQENR	40	97.118
G101	Dihydrolipoyl dehydrogenase 1, mitochondrial	A. tauschii	gi|475592887	795	100	23	0	319	324	FKFMLK			Oxidation (M)[4]
							-5	195	201	NKVEYVK
							-5	187	194	GIEGLFKK
							-5	187	194	GIEGLFKK	26	44.164
							-5	118	124	TTCIEKR			Carbamidomethyl (C)[3]
							-5	118	124	TTCIEKR	21	0	Carbamidomethyl (C)[3]
							-6	469	476	FPLLANSR
							-6	154	162	SSFAHHGVK
							-6	154	162	SSFAHHGVK	62	99.986
							27	479	488	AIDDAEGMVK
							-6	239	248	SLPGVTIDEK
							-1	489	497	VISEKETDR
							-4	228	238	NIIVATGSDVK
							-3	239	249	SLPGVTIDEKK
							-3	531	543	TCHAHPTVSEALK			Carbamidomethyl (C)[2]
							-22	385	396	VLVDNRFMTNVK			Oxidation (M)[8]
							-5	141	153	ALLHSSHMYHEAK
							-5	141	153	ALLHSSHMYHEAK	69	99.997
							-8	141	153	ALLHSSHMYHEAK			Oxidation (M)[8]
							-8	141	153	ALLHSSHMYHEAK	39	97.483	Oxidation (M)[8]
							-5	125	140	GALGGTCLNVGCIPSK			Carbamidomethyl (C)[7,12]
							21	163	177	FSNLEVDLPAMMAQK			Oxidation (M)[11]
							21	163	177	FSNLEVDLPAMMAQK			Oxidation (M)[11,12]
							-11	459	476	ASGVAYQVGKFPLLANS
										R
							-11	459	476	ASGVAYQVGKFPLLANS	80	100
										R
							-4	206	225	LVSPSEVSVDLVDGGSTI
										VK
							-8	364	384	VPYTAGIGLDAIGVETDK
										GGR
							-8	364	384	VPYTAGIGLDAIGVETDK	183	100
										GGR
							-6	285	307	LGSEVTVVEFAPDIVPSM
										DGEIR
							-6	339	363	LTVEPAAGGEQTVIEADV
										VLVSAGR
							-6	339	363	LTVEPAAGGEQTVIEADV	159	100
										VLVSAGR
							-1	285	308	LGSEVTVVEFAPDIVPSM
										DGEIRK
							6	285	308	LGSEVTVVEFAPDIVPSM			Oxidation (M)[18]
										DGEIRK
							35	429	458	EGHVDYDTVPGVVYTHP
G102	Globulin 3	T. aestivum	gi|215398470	489	100	20	-51	350	356	IANRHGR
							-34	307	313	ASEEQLR
							-34	307	313	ASEEQLR	31	71.094
							-34	357	363	LYEADAR
							-33	535	541	EVQEVFR
							-36	422	429	EQEHGKGR
							-37	48	54	CQQDRPR			Carbamidomethyl (C)[1]
							-24	66	73	DDQQQHGR
							-39	132	139	RPYVFGPR
							-39	132	139	RPYVFGPR	30	67.716
							-40	173	181	VAIMEVNPR
							-40	173	181	VAIMEVNPR	52	99.8
							-42	173	181	VAIMEVNPR			Oxidation (M)[4]
							-42	173	181	VAIMEVNPR	28	40.298	Oxidation (M)[4]
							-46	247	256	ILHTISVPGK
							-36	154	163	ALRPFDEVSR
							-36	154	163	ALRPFDEVSR	46	99.217
							-38	307	316	ASEEQLRELR
							-36	364	374	SFHALAQHDVR
							-36	364	374	SFHALAQHDVR	72	99.998
							-38	339	349	DTFNLLEQRPK
							-38	339	349	DTFNLLEQRPK	71	99.997
							-33	335	349	GDSRDTFNLLEQRPK
							-34	489	504	GSSNLQVVCFEINAER			Carbamidomethyl (C)[9]
							-32	470	488	GSAFVVPPGHPVVEIASS
										R
							-32	470	488	GSAFVVPPGHPVVEIASS	55	99.888
										R
							-26	219	239	QGDVIVAPAGSIMHLANT
										DGR
							-21	219	239	QGDVIVAPAGSIMHLANT			Oxidation (M)[13]
										DGR
							-15	446	464	GSGSESEEEQDQQRYET
										VR
							-28	489	507	GSSNLQVVCFEINAERNE			Carbamidomethyl (C)[9]
										R
G103	Isocitrate dehydrogenase (NADP) precurso	M. sativa	gi|7488742	473	100	3	5	200	210	YDPTAYNTILR	64	99.873
							2	61	74	FFVDNGTYLTEQGR	98	100
							0	33	47	AAAAMVGHPEWEFPR	49	96.332
							7	119	136	VPSHAAEITAGYYNLHDR	113	100
G104	Fructose-bisphosphate aldolase cytoplasmic isozyme	A. tauschii	gi|475514163	118	100	12	0	85	94	GGKPFVDILK
							112	307	317	AWSGKTENEEK
							12	288	298	KPWNLSFSFGR	4	0
							12	288	298	KPWNLSFSFGR
							10	238	249	VAPEVIAEYTVR	12	0
							10	238	249	VAPEVIAEYTVR
							7	237	249	KVAPEVIAEYTVR	17	0
							7	237	249	KVAPEVIAEYTVR
							-10	25	39	GILAADESTGTIGKR
							18	40	52	FASINVENVEDNR
							18	197	210	CAYVTEVVLAACYK			Carbamidomethyl (C)[1,12]
							46	40	53	FASINVENVEDNRR	9	0
							46	40	53	FASINVENVEDNRR
							9	149	168	IGATEPSQLSIDQNAQGL
										AR
							21	107	128	GTIELAGTNGETTTQGFD
										DLGK
							8	169	196	YAIICQENGLVPIVEPEILV			Carbamidomethyl (C)[5]
										DGPHDIDR
G105	Lactoylglutathione lyase	A. tauschii	gi|475531176	129	100	10	28	169	175	AIMFYEK
							13	25	31	MLHAVYR			Oxidation (M)[1]
							13	25	31	MLHAVYR			Oxidation (M)[1]
							32	169	175	AIMFYEK			Oxidation (M)[3]
							96	113	121	SSDCCKITR			Carbamidomethyl (C)[4,5]
							96	113	121	SSDCCKITR			Carbamidomethyl (C)[4,5]
							134	41	49	CYTECFGMK			Carbamidomethyl (C)[1,5], Oxidation (M)[8]
							5	278	288	VVLVDHADFLK	44	98.673
							5	278	288	VVLVDHADFLK
							32	267	277	ITSFLDPDGWK
							14	150	162	GPTPEPLCQVMLR	18	0	Carbamidomethyl (C)[8]
							14	150	162	GPTPEPLCQVMLR			Carbamidomethyl (C)[8]
							6	10	22	SAEAVLEWPKQDK
							15	150	162	GPTPEPLCQVMLR			Carbamidomethyl (C)[8], Oxidation (M)[11]
							15	150	162	GPTPEPLCQVMLR			Carbamidomethyl (C)[8], Oxidation (M)[11]
							8	222	237	GNAYAQVAIGTDDVYK
							14	128	149	GGSTVIAFAQDPDGYMF	15	0
										ELIQR
							14	128	149	GGSTVIAFAQDPDGYMF
										ELIQR
							12	128	149	GGSTVIAFAQDPDGYMF	11	0	Oxidation (M)[16]
										ELIQR
							12	128	149	GGSTVIAFAQDPDGYMF			Oxidation (M)[16]
										ELIQR
G106	cold regulated protein	T. aestivum	gi|26017213	210	100	6	50	8	19	LVCPPVSAHEGR	39	90.534
							50	34	49	DISPPLEWYGVPDGTR	43	96.197
							46	33	49	KDISPPLEWYGVPDGTR	41	94.54
G107	Hypothetical protein F775_31621	A. tauschii	gi|475597651	163	100	13	1	260	268	ALFSQVTAR	10	0
							1	260	268	ALFSQVTAR
							12	84	92	MKPGFDPTK			Oxidation (M)[1]
							-1	27	35	ERSDQFAAR
							-27	260	269	ALFSQVTARF
							-58	182	192	DGGVRELIVGK
							1	47	59	IGGADDVYVADIR	28	47.74
							1	47	59	IGGADDVYVADIR
							-20	230	240	QALQYEEVKFK
							-2	241	256	AFDLASKPEGEGTPTK
							-10	187	202	ELIVGKDDELLQTDTK
							-7	60	83	EAEHLAPAVQGADALVIL	8	100
										TSASPK
							-7	60	83	EAEHLAPAVQGADALVIL
										TSASPK
							2	159	181	SEQYLADSGVPYTIIRPG	5	100
										GLQDK
							2	159	181	SEQYLADSGVPYTIIRPG
										GLQDK
							-2	158	181	KSEQYLADSGVPYTIIRP
										GGLQDK
							-2	158	181	KSEQYLADSGVPYTIIRP
										GGLQDK
							5	93	115	GGRPEFYYEDGAYPEQV
										DWIGQK
							5	93	115	GGRPEFYYEDGAYPEQV
										DWIGQK
G108	Triosephosphate-isomerase	T. aestivum	gi|11124572	619	100	3	4	5	12	FFVGGNWK
							4	5	12	FFVGGNWK	44	88.452
							3	114	123	VAYALAQGLK
							6	195	206	TNVSPEVAESTR
							6	195	206	TNVSPEVAESTR	57	99.37
							-1	207	219	IIYGGSVTGASCK			Carbamidomethyl (C)[12]
							5	124	135	VIACVGETLEQR			Carbamidomethyl (C)[4]
							5	124	135	VIACVGETLEQR	98	100	Carbamidomethyl (C)[4]
							3	101	113	SLMGESSEFVGEK
							2	101	113	SLMGESSEFVGEK			Oxidation (M)[3]
							2	101	113	SLMGESSEFVGEK	60	99.68	Oxidation (M)[3]
							-5	136	149	EAGSTMAVVAEQTK			Oxidation (M)[6]
							2	100	113	RSLMGESSEFVGEK
							-1	100	113	RSLMGESSEFVGEK			Oxidation (M)[4]
							7	176	190	VASPAQAQEVHANLR
							7	176	190	VASPAQAQEVHANLR	88	100
							8	56	70	LRPEIQVAAQNCWVK			Carbamidomethyl (C)[12]
							8	56	70	LRPEIQVAAQNCWVK	83	99.999	Carbamidomethyl (C)[12]
							9	54	70	GKLRPEIQVAAQNCWVK			Carbamidomethyl (C)[14]
							11	176	194	VASPAQAQEVHANLRDW
										LK
							11	176	194	VASPAQAQEVHANLRDW	75	99.99
										LK
							-4	155	175	IKDWTNVVVAYEPVWAIG
										TGK
							-9	71	99	KGGAFTGEVSAEMLVNL
										GVPWVILGHSER
							91	71	99	KGGAFTGEVSAEMLVNL
										GVPWVILGHSER
							-11	71	99	KGGAFTGEVSAEMLVNL			Oxidation (M)[13]
										GVPWVILGHSER
G109	Dehydroascorbate reductase	T. aestivum	gi|28192421	812	100	15	-14	33	39	KVPYQMK			Oxidation (M)[6]
							-4	25	32	VLLTLEEK
							1	200	209	ENLIAGWAPK
							0	102	111	IFSTFVTFLK
							0	102	111	IFSTFVTFLK	56	99.272
							2	197	209	ATKENLIAGWAPK
							0	157	168	LYHLQVALEHFK
							0	157	168	LYHLQVALEHFK	82	99.998
							-2	40	52	LIDVSNKPDWFLK
							-2	40	52	LIDVSNKPDWFLK	104	100
							-1	122	135	ALVDELQALEEHLK
							-1	122	135	ALVDELQALEEHLK	68	99.945
							-11	69	83	WIADSDVITQVIEEK
							4	8	24	AAVGHPDTLGDCPFSQR			Carbamidomethyl (C)[12]
							4	8	24	AAVGHPDTLGDCPFSQR	140	100	Carbamidomethyl (C)[12]
							-9	84	101	YPTPSLVTPAEYASVGSK
							10	172	189	VPETLTSVHAYTEALFSR
							10	172	189	VPETLTSVHAYTEALFSR	134	100
							-3	136	156	AHGPYINGANISAVDLSL
										APK
							17	169	189	GWKVPETLTSVHAYTEA
										LFSR
							17	169	189	GWKVPETLTSVHAYTEA	70	99.966
										LFSR
							31	114	135	DASDGSEKALVDELQAL
										EEHLK
G110	Globulin-1 S allele	T. urartu	gi|474411419	350	100	10	5	457	463	EVQEVFR
							-5	411	426	GSSNLQVVCFEINAER			Carbamidomethyl (C)[9]
							-5	411	426	GSSNLQVVCFEINAER	127	100	Carbamidomethyl (C)[9]
							-3	392	410	GSAFVVPPGHPVVEIASS
										R
							-3	392	410	GSAFVVPPGHPVVEIASS	126	100
										R
							-40	66	82	SDHGFVKALRPFDEVSR
							-4	466	483	DQQDEGFVAGPEQQEQ
										ER
							-4	466	483	DQQDEGFVAGPEQQEQ	51	99.884
										ER
							-2	411	429	GSSNLQVVCFEINAERNE			Carbamidomethyl (C)[9]
										R
							-2	411	429	GSSNLQVVCFEINAERNE	47	99.709	Carbamidomethyl (C)[9]
										R
							-4	464	483	AKDQQDEGFVAGPEQQ
										EQER
							-25	138	159	QGDVIVAPAGSIMHLANT			Oxidation (M)[13]
										DGRR
							19	294	315	VAVANITPGSMTAPYLNT
										QSFK
							19	294	315	VAVANITPGSMTAPYLNT
										QSFK
							9	466	486	DQQDEGFVAGPEQQEQ
										ERGDR
G111	Elongation factor 1-beta	T. urartu	gi|473753874	159	100	4	-12	98	106	ALEAHLAGK
							-5	233	241	LMPVGYGIK	19	100
							-5	233	241	LMPVGYGIK
							-9	233	241	LMPVGYGIK			Oxidation (M)[2]
							-9	233	241	LMPVGYGIK			Oxidation (M)[2]
							0	139	150	WYDTVAAAVASR	58	99.897
							0	139	150	WYDTVAAAVASR
							-3	107	120	TYISGDGITKDDVK
							3	121	138	VFAAVPVKPSAEFPNAAR	47	98.814
							3	121	138	VFAAVPVKPSAEFPNAAR
G112	Replication factor C like protein	T. aestivum	gi|27735373	232	100	1	33	303	311	FVFGGGKSR	64	96.12
G113	G608.111J02F010910	Triticum aestivum	gi|32766720	122	100	7	17	81	87	LGDEDER
							13	97	107	AASVYFEEKDR
							13	97	107	AASVYFEEKDR	34	100
							1	93	105	AAEKAASVYFEEK
							1	93	105	AAEKAASVYFEEK
							37	124	136	CVEGCAGSSCAHR			Carbamidomethyl (C)[1,5,10]
							-8	63	80	LTVGSGTQQHDAGWHG
										LR
							-8	63	80	LTVGSGTQQHDAGWHG	21	100
										LR
							13	28	60	DRTMATTQTHDADGGQ			Oxidation (M)[4]
										QGTGLFGALGNMTGAIK
							33	30	62	TMATTQTHDADGGQQGT			Oxidation (M)[2,26]
										GLFGALGNMTGAIKEK
G114	Lactoylglutathione lyase	A. tauschii	gi|475531176	382	100	17	90	1	9	MATGSDAGK			Oxidation (M)[1]
							12	25	31	MLHAVYR
							11	25	31	MLHAVYR			Oxidation (M)[1]
							8	169	175	AIMFYEK			Oxidation (M)[3]
							5	119	127	ITREPGPVK
							-14	256	266	QPGPLPGLNTK
							13	41	49	CYTECFGMK			Carbamidomethyl (C)[1,5], Oxidation (M)[8]
							11	278	288	VVLVDHADFLK
							17	267	277	ITSFLDPDGWK
							17	267	277	ITSFLDPDGWK	53	99.903
							19	150	162	GPTPEPLCQVMLR			Carbamidomethyl (C)[8]
							10	10	22	SAEAVLEWPKQDK
							17	253	266	ILRQPGPLPGLNTK
							17	253	266	ILRQPGPLPGLNTK	16	100
							15	150	162	GPTPEPLCQVMLR			Carbamidomethyl (C)[8], Oxidation (M)[11]
							15	150	162	GPTPEPLCQVMLR	5	100	Carbamidomethyl (C)[8], Oxidation (M)[11]
							15	278	291	VVLVDHADFLKELH
							15	278	291	VVLVDHADFLKELH	79	100
							17	222	237	GNAYAQVAIGTDDVYK
							20	88	106	YDIGAGFGHFAIANEDVY
										K
							33	128	149	GGSTVIAFAQDPDGYMF
										ELIQR
							33	128	149	GGSTVIAFAQDPDGYMF	75	100
										ELIQR
							20	128	149	GGSTVIAFAQDPDGYMF			Oxidation (M)[16]
										ELIQR
							20	128	149	GGSTVIAFAQDPDGYMF	47	99.604	Oxidation (M)[16]
										ELIQR
							10	122	149	EPGPVKGGSTVIAFAQDP			Oxidation (M)[22]
										DGYMFELIQR
							35	192	221	YTIAMMGYAEEDKTTVLE			Oxidation (M)[5,6]
										LTYNYGVTEYNK
G115	Adenylosuccinate synthetase	T. aestivum	gi|6685803	136	100	7	3	70	77	LVDVLAPR
							7	438	447	SYSELPQAAR
							5	170	182	EAELANSFIGTTK
							13	344	356	AGMEFGTTTGRPR			Oxidation (M)[3]
							19	343	356	KAGMEFGTTTGRPR
							-1	324	342	VGSGPFPTELLGEEGDV
										LR
							-1	324	342	VGSGPFPTELLGEEGDV	105	100
										LR
							-7	324	343	VGSGPFPTELLGEEGDV
										LRK
G116	Serpin-N3.2	T. aestivum	gi|379060943	867	100	15	-8	227	233	VLKLPYK
							-8	227	233	VLKLPYK	6	0
							13	277	283	VALRQFK
							-3	11	18	LSIAHQTR
							-3	11	18	LSIAHQTR	48	99.525
							-16	2	10	ATTLATDVR
							-10	172	181	LVLGNALYFK
							-10	172	181	LVLGNALYFK	38	94.967
							-5	182	191	GAWTDQFDPR
							-5	182	191	GAWTDQFDPR	55	99.913
							-5	127	137	AEAQSVDFQTK
							-9	289	300	ISLGIEASDLLK
							-5	159	171	DILPAGSIDNTTR
							-7	125	137	YKAEAQSVDFQTK
							-7	125	137	YKAEAQSVDFQTK	75	99.999
							-7	138	151	AAEVTAQVNSWVEK
							-5	261	274	LSAEPEFLEQHIPR
							-5	261	274	LSAEPEFLEQHIPR	97	100
							2	335	353	AFVEVNETGTEAAATTIA
										K
							2	335	353	AFVEVNETGTEAAATTIA	112	100
										K
							-1	152	171	VTTGLIKDILPAGSIDNTT
										R
							-1	152	171	VTTGLIKDILPAGSIDNTT	85	100
										R
G117	Uridine 5'-monophosphate synthase	A. tauschii	gi|475599896	183	100	13	-65	205	212	ELLELAEK
							-12	401	409	ASDPEQTAR
							-12	401	409	ASDPEQTAR
							-64	182	190	KLFEVMEAK
							-53	245	253	HNFLIFEDR	18	0
							-53	245	253	HNFLIFEDR
							-52	84	98	AEGLVVADAFVVVDR	32	84.77
							-52	84	98	AEGLVVADAFVVVDR
							-56	222	237	THVDILSDFTPDFGTK
							-53	255	272	FADIGNTVTMQYEGGIFR	26	30.225
							-53	255	272	FADIGNTVTMQYEGGIFR
							-55	255	272	FADIGNTVTMQYEGGIFR			Oxidation (M)[10]
							-60	84	103	AEGLVVADAFVVVDREQ
										GGR
							-54	254	272	KFADIGNTVTMQYEGGIF
										R
							-56	254	272	KFADIGNTVTMQYEGGIF			Oxidation (M)[11]
										R
							-62	191	212	QSNLCVSADVGTAKELLE			Carbamidomethyl (C)[5]
										LAEK
							-63	273	295	ILEWADIVNAHVIPGPGIV
										DGLK
							-57	304	328	GLLLLAEMSSAGNLAQG
										DYTAAAVK
							-66	304	328	GLLLLAEMSSAGNLAQG			Oxidation (M)[8]
										DYTAAAVK
							-58	58	83	AGDTVLIIEDLVTSGASVL	13	0
										ETAAPLR
							-58	58	83	AGDTVLIIEDLVTSGASVL
										ETAAPLR
G118	Dihydrolipoyl dehydrogenase 1	Arabidopsis thaliana	gi|357134512	253	100	16	-37	11	18	AAEAVLLR
							-27	2	9	AMASLARR			Oxidation (M)[2]
							-21	415	422	FPLLANSR
							-8	100	108	SSFAHHGVK
							1	174	184	NIIVATGSDVK
							62	477	489	TCHAHPTVSEALK			Carbamidomethyl (C)[2]
							69	360	374	AEEDGVACVEFIAGK			Carbamidomethyl (C)[8]
							55	71	86	GALGGTCLNVGCIPSK			Carbamidomethyl (C)[7,12]
							20	343	359	GVYAIGDAIPGPMLAHK
							14	343	359	GVYAIGDAIPGPMLAHK			Oxidation (M)[13]
							14	343	359	GVYAIGDAIPGPMLAHK	1	0	Oxidation (M)[13]
							36	310	327	VPYTAGIGLDAIGVETDK
							65	405	422	ASGVAYQVGKFPLLANS
										R
							65	405	422	ASGVAYQVGKFPLLANS	24	0
										R
							48	152	171	LVSPSEVSVDLVDGGSTI
										VK
							79	310	330	VPYTAGIGLDAIGVETDK
										GGR
							79	310	330	VPYTAGIGLDAIGVETDK	75	99.993
										GGR
							83	231	253	LGSEVTVVEFAPDIVPSM			Oxidation (M)[18]
										DGEIR
							88	375	398	EGHVDYDTVPGVVYTHP
										EVASVGK
							88	231	254	LGSEVTVVEFAPDIVPSM			Oxidation (M)[18]
										DGEIRK
							88	231	254	LGSEVTVVEFAPDIVPSM	43	87.865	Oxidation (M)[18]
										DGEIRK
G119	methionine synthase 1 enzyme	Hordeum vulgare subsp. vulgare	gi|68655495	319	100	9	66	739	755	KYAEVKPALTNMVEAAK			Oxidation (M)[12]
							78	458	473	ISEEEYTNAIKEEISK
							81	477	493	IQEELDIDVLVHGEPER
							81	477	493	IQEELDIDVLVHGEPER	45	96.002
							72	685	704	EGVVYGAGIGPGVYDIHS
										PR
							72	685	704	EGVVYGAGIGPGVYDIHS	90	100
							85	19	36	FALESFWDGKSSAEDLE
										K
							55	367	387	ALAGQKDEAYFAANAAA
										LASR
							55	367	387	ALAGQKDEAYFAANAAA	28	0
										LASR
							31	590	610	EVEDLEAGGIQVIQIDEAA
										LR
							31	590	610	EVEDLEAGGIQVIQIDEAA	117	100
										LR
							4	589	610	KEVEDLEAGGIQVIQIDEA
										ALR
[truncated: 238 more rows]

## Sheet: Table S4
Table S4. Gene-specific primers used for qRT-PCR analysis
Spot No	Accession No	Protein Name	Forward primer (5’-3’)	Reverse primer (5’-3’)	Amplicon length (bp)	R2	Amplification efficiency (%)	Ubiquitin R2	Ubiquitin amplification efficiency (%)
L2	gi|11990897	ribulose-1,5-bisphosphate carboxylase/oxygenase small subunit	CATCGAGGGCATCAAGAAGT	GTACCCAGGAGATGCGTTGT	166	0.999	95.9	0.984	103.3
L5	gi|667754409	ATP synthase CF1 alpha subunit	GACAGACTGGCAAAACAGCA	GAATCCGCCATTTCAGCTAC	116	0.999	97.6	0.999	112.2
L11	gi|473793124	Glycine dehydrogenase	TTGAAGAAGCTCGGGACAGT	CTCCAAGGTGGTGGTCTCAT	174	0.998	86.8	0.99	96.5
L21	gi|473912215	Glyceraldehyde-3-phosphate dehydrogenase B	AGATCGTGGACAACGAGACC	CCAGTACCCTCGATGACGAT	121	1	96.7	0.988	103
L27	gi|461744058	Enolase	GGTGAGACCGAGGACACATT	TCGATCCTCAGAAGCTGGTT	122	0.999	96.6	0.997	111.9
L34	gi|474113969	RuBisCO large subunit-binding protein subunit alpha	ACCAGTTAAGGGCAGTGGTG	AGACGACTCGATCGAAAGGA	133	0.996	101.9	0.991	108
L36	gi|61378618	Ribulose-1,5-bisphosphate carboxylase/oxygenase large subunit	TATCACATCGAGCCTGTTGC	AGAGCACGTAGGGCTTTGAA	146	0.998	86.4	0.997	93.1
L41	gi|28192421	Dehydroascorbate reductase	GAAGGTGCCCTACCAGATGA	AGGGGTCACAAGTGATGGAG	181	0.999	104.5	0.996	116.3
L42	gi|11527563	Vacuolar proton-ATPase	CATTCCACGTGGTGTTTCAG	GGGAGTGCAATATGGTGCTT	153	0.995	88.5	0.997	94.1
L56	gi|20302471	ferredoxin-NADP(H) oxidoreductase	AAGGTGTCCAAGAAGCAGGA	GTCGGTGGAGAAGACCATGT	144	0.997	95.3	0.992	93.6
L62	gi|326494166	Isocitrate dehydrogenase [NADP]	GACGGAGATGTGCAGAGTGA	GTGCTGGTTTCACCACCTTT	164	0.999	94.4	0.991	108.5
G2	gi|38098487	alpha amylase inhibitor protein	GAGATGCAATGGGACTTCGT	ATCCACAGAGGCTGTTCCAC	107	0.998	76.7	0.998	79.3
G9	gi|224589266	serpin 1	CAAGCTCCCCAAGTTCAAGA	GCAGCCTCAGTTCCTTGTTC	195	0.991	89.1	0.998	83.8
G13	gi|290350668	peroxidase	CATTCCTCGCTAGGCTGAAG	TGATGTCGTTGGTGAAGAGG	165	0.997	88.4	0.998	95.1
G18	gi|110729318	ADP-glucose pyrophosphorylase large subunit	CATCATCGGCGTTCGTTCAC	CCCTTCCTATCCTCGCGTTC	191	0.994	100	0.958	107.7
G21	gi|474156730	Oxalate oxidase 2	TGCACTTCCAGTTCAACACC	GCGAACCTGGACTTGAGAAG	141	0.998	92.6	0.998	96.2
G37	gi|11990897	ribulose-1,5-bisphosphate carboxylase/oxygenase small subunit	CATCGAGGGCATCAAGAAGT	GTACCCAGGAGATGCGTTGT	166	1	96.7	0.999	101.7
G64	gi|32400847	Formate dehydrogenase	GAGTCCAAGGGGCATCACTA	CGAGGTTCTTTGCCTTCTTG	154	0.999	86.6	0.997	91.6
G84	gi|28192421	Dehydroascorbate reductase	GAAGGTGCCCTACCAGATGA	AGGGGTCACAAGTGATGGAG	181	0.999	95.6	0.999	102.3
G94	gi|474292610	Catalase isozyme 1	CACTGTCCCTGGAATCCACT	GTTGTGGTGAGCACATTTCG	193	0.998	92	0.997	97.6
G123	gi|253783729	glyceraldehyde-3-phosphate dehydrogenase	TCAAATGCTAGCTGCACCAC	CACCTCTCCAGTCCTTGCTC	154	0.997	88.2	0.996	89.6
G119	gi|68655495	Methionine synthase 1 enzyme	TGACTGCTCGTCCAATGAAG	AGTGGCAGACCCTCTCTCAA	199	0.998	99.1	0.992	92.6
G101	gi|475592887	Dihydrolipoyl dehydrogenase 1, mitochondrial	TCTACTGGGGCTCTTGCACT	TCCAGCATACGCTGAAACTG	188	0.998	84	0.995	105.9
